# Supplementary material for: Insect herbivory dampens Subarctic birch forest C sink response to warming
Source: Nat Commun. 2020 May 21;11:2529. doi: 10.1038/s41467-020-16404-4 (PMC7242322; doi:10.1038/s41467-020-16404-4)
Supplement: Supplementary file 4 — Source Data [file 41467_2020_16404_MOESM4_ESM.xlsx]

## Sheet: Fig 1 a-c
	Figure 1 a-c		Note! Means in the figures are estimated marginal means produced by the fitted statistical model and may thus deviate from the means calculated directly from this raw data.
			The variables needed for statistical tests (e.g. block information and covariates) are also provided.
				NEE800 (mg CO2 m-2 s-1)
			Treatment	13 June 2017	26 June 2017	3 Aug 2017	16 Aug 2017	21 Sept 2017	1 June 2018	14 June 2018	25 June 2018	28 June 2018	2 July 2018	10 July 2018	23 July 2018	15 Aug 2018	24 Aug 2018	6 Sep 2018	28 Sep 2018	22 Oct 2018	Plot					Plot	Block	Vascular plant cover	Moss cover	Lichen cover	OM%	Warming	Reduction in herbivory
			Ambient air, natural herbivory	-0.0267992	-0.0889595	-0.244702	-0.223028	-0.128982	0.017747	-0.10044	-0.135138	-0.0759444	-0.144643	-0.0117538	-0.259517	-0.0905504	-0.181166	-0.0909293	-0.0754533	-0.0162687	1					1	1	76.32	46.56	7.52	30.8176	0	0
			Ambient air, natural herbivory	-0.0155863	-0.0407005	-0.190256	-0.0987085	-0.0589821	-0.00225185	-0.0248979	-0.0915699	-0.0586552	0.0155039	0.0168361	-0.160074	-0.177065	-0.218165	-0.131461	-0.0705068	-0.0356128	7					2	1	61.04	43.6	0.72	13.5934	1	1
			Ambient air, natural herbivory	-0.00474473	-0.0625397	-0.145509	-0.224502	-0.0846813	-0.0254538	-0.0701885	-0.162662	-0.105738	-0.0327365	-0.0438518	-0.257629	-0.213892	-0.139016	-0.127004	-0.0230668	0.00885569	14					3	1	56	45.68	2.96	8.69146	0	1
			Ambient air, natural herbivory	0.0116599	-0.011885	-0.0546419	-0.0151985	-0.0153776	0.0332057	-0.0122021	-0.0800364	0.0550792	-0.0968044	0.0813473	-0.0166336	-0.0180712	-0.146714	-0.0557966	-0.0250772	0.0107078	16					4	1	29.44	17.28	11.36	9.99133	1	0
			Ambient air, natural herbivory	-0.0207424	-0.0197751	-0.161737	-0.0914015	-0.0737413	0.0443487	-0.00416577	-0.0957063	0.00151291	0.0390185	0.0618892	0.0135285	-0.0748066	-0.133188	-0.017659	-0.0226672	0.0044453	17					5	2	69.84	20	1.52	17.3806	0	1
			Ambient air, reduction in herbivory	-0.0580461	-0.0345075	-0.133732	-0.160836	-0.109592	-0.0290154	-0.0126999	-0.064102	-0.119117	-0.0905455	-0.0149468	-0.154945	-0.0932082	-0.208344	-0.146716	-0.0582167	-0.0317565	3					6	2	70.16	3.36	0	25.4131	1	1
			Ambient air, reduction in herbivory	-0.00898948	-0.0182708	-0.0958303	-0.191061	-0.0955283	0.036927	-0.0676932	-0.126463	0.0324268	-0.0530656	0.025483	-0.180551	0.00770629	-0.301491	-0.0871995	-0.0702131	0.0182088	5					7	2	39.6	11.04	13.68	13.5214	0	0
			Ambient air, reduction in herbivory	0.00488806	-0.00209237	-0.128489	-0.0324694	-0.0753872	-0.011798	0.00646647	-0.149659	-0.0639973	-0.0261512	0.00766449	-0.126717	-0.11556	-0.0894529	-0.0239426	-0.0437425	0.0162112	10					8	2	63.04	16.24	5.2	13.3071	1	0
			Ambient air, reduction in herbivory	-0.00037588	-0.037307	-0.174702	-0.103718	-0.0608038	-0.00330652	-0.0236577	-0.129322	-0.152848	-0.00703761	-0.0286235	-0.19627	-0.079447	-0.227994	-0.0332073	-0.0463567	0.018669	12					9	3	52.64	14	15.2	10.7497	1	1
			Ambient air, reduction in herbivory	-0.00729915	-0.0175099	-0.218047	-0.265374	-0.0802204	-0.0418407	0.00463797	-0.12569	-0.185094	0.0173121	0.0322493	-0.45334	-0.248638	-0.187252	-0.142915	-0.0557704	0.0253197	20					10	4	39.6	64.96	2.96	24.7878	0	1
			Warmed, natural herbivory	0.00424791	-0.0272158	-0.0727096	-0.0681631	-0.130601	-0.0411019	-0.0256459	-0.156219	-0.145131	-0.205576	-0.0408455	-0.18362	-0.132871	-0.239336	-0.208724	-0.13872	-0.0874012	4					11	4	75.12	36	0.16	12.3457	1	1
			Warmed, natural herbivory	-0.0247527	-0.0359796	-0.127712	-0.17379	-0.121448	-0.0478804	-0.138755	-0.205758	-0.147775	-0.0106405	-0.0320128	-0.223373	-0.13795	-0.102969	-0.162009	-0.103577	-0.05478	8					12	3	49.2	9.84	16	10.1558	0	1
			Warmed, natural herbivory	0.022067	-0.000692753	0.00917321	-0.0655817	-0.0584456	0.0752974	0.0022829	-0.0629692	-0.0120731	0.081565	0.0846876	-0.0846413	0.0435273	-0.114854	0.178122	-0.0432044	0.0211256	13					13	3	62	38.4	0	17.8725	1	0
			Warmed, natural herbivory	-0.0654776	-0.0775764	-0.137586	-0.102532	-0.0674545	-0.00993092	-0.0879146	-0.108174	-0.167612	-0.0786702	0.0258965	-0.138739	-0.198153	-0.22481	-0.0290634	-0.11449	-0.00390323	15					14	3	54.8	8.56	23.28	17.1249	0	0
			Warmed, natural herbivory	0.0242904	-0.0115292	-0.162872	-0.128595	-0.134272	-0.060254	-0.0683506	-0.29898	-0.178455	0.071966	0.0261046	-0.450419	-0.219606	-0.286544	-0.233431	-0.046727	0.00803683	18					15	4	70.56	32.8	0	22.0452	1	0
			Warmed, reduction in herbivory	-0.000490258	-0.0199697	-0.156311	-0.183731	-0.15405	-0.0329956	-0.107767	-0.155636	-0.116007	-0.0201554	0.0091385	-0.154746	-0.233982	-0.443107	-0.247688	-0.152274	-0.0833273	2					16	4	54.88	15.12	0	28.3977	0	0
			Warmed, reduction in herbivory	-0.0147357	-0.0765784	-0.0990464	-0.179541	-0.194331	-0.0916188	-0.191364	-0.225372	-0.215049	0.0857918	0.0228908	-0.325365	-0.426778	-0.405993	-0.224133	-0.236953	-0.133034	6					17	5	58.96	85.28	0.16	10.5393	0	0
			Warmed, reduction in herbivory	-0.023857	-0.0800353	-0.167943	-0.227299	-0.119045	-0.0583568	-0.175727	-0.26109	-0.131515	-0.00429817	-0.0148588	-0.287825	-0.209109	-0.404016	-0.150978	-0.0721151	-0.0199389	9					18	5	79.84	21.28	0	28.98	1	0
			Warmed, reduction in herbivory	-0.00229854	-0.0365769	-0.152013	-0.118612	-0.0663669	-0.0610505	-0.0461637	-0.0288253	-0.0899064	-0.0110736	-0.0155468	-0.225778	-0.142249	-0.306104	-0.156684	-0.0794283	0.0164404	11					19	5	83.28	19.52	0.48	15.6303	1	1
			Warmed, reduction in herbivory	-0.0787928	-0.0550066	-0.125669	-0.196429	-0.198155	-0.0735522	-0.109289	-0.231644	-0.162663	0.00995911	0.0710515	-0.119057	-0.179189	-0.20231	-0.140473	-0.195342	0.00957461	19					20	5	61.68	61.44	9.52	38.3411	0	1

## Sheet: Fig 1 d-f
	Figure 1 d-f	Note! Means in the figures are estimated marginal means produced by the fitted statistical model and may thus deviate from the means calculated directly from this raw data.
		The variables needed for statistical tests (e.g. block information and covariates) are also provided.
			GPP800 (mg CO2 m-2 s-1)
		Treatment	13 June 2017	26 June 2017	3 Aug 2017	16 Aug 2017	21 Sept 2017	1 June 2018	14 June 2018	25 June 2018	28 June 2018	2 July 2018	10 July 2018	23 July 2018	15 Aug 2018	24 Aug 2018	6 Sep 2018	28 Sep 2018	22 Oct 2018	Plot					Plot	Block	Vascular plant cover	Moss cover	Lichen cover	OM%	Warming	Reduction in herbivory
		Ambient air, natural herbivory	-0.0699402	-0.179804	-0.42563	-0.367612	-0.193684	-0.127724	-0.229228	-0.332026	-0.263999	-0.391519	-0.200895	-0.434152	-0.307805	-0.316522	-0.241593	-0.113525	-0.0494278	1					1	1	76.32	46.56	7.52	30.8176	0	0
		Ambient air, natural herbivory	-0.0425666	-0.101122	-0.303172	-0.210453	-0.113728	-0.0721903	-0.105676	-0.226441	-0.151802	-0.164885	-0.131903	-0.281002	-0.285488	-0.363575	-0.209202	-0.0908932	-0.0575512	7					2	1	61.04	43.6	0.72	13.5934	1	1
		Ambient air, natural herbivory	-0.0523521	-0.133874	-0.278568	-0.355255	-0.140577	-0.137723	-0.211565	-0.338361	-0.274495	-0.28722	-0.270836	-0.417699	-0.393403	-0.280772	-0.22274	-0.0560949	-0.00559021	14					3	1	56	45.68	2.96	8.69146	0	1
		Ambient air, natural herbivory	-0.0521837	-0.114698	-0.225741	-0.141178	-0.104216	-0.0579523	-0.16195	-0.279386	-0.135667	-0.289922	-0.104026	-0.254675	-0.228621	-0.283898	-0.21261	-0.0557319	-0.0137798	16					4	1	29.44	17.28	11.36	9.99133	1	0
		Ambient air, natural herbivory	-0.0644985	-0.0873067	-0.287344	-0.211266	-0.170557	-0.0743785	-0.117893	-0.253333	-0.174346	-0.155376	-0.108894	-0.194522	-0.260662	-0.272047	-0.149031	-0.0585796	-0.0119024	17					5	2	69.84	20	1.52	17.3806	0	1
		Ambient air, reduction in herbivory	-0.0986302	-0.109097	-0.277087	-0.301807	-0.155522	-0.112872	-0.118877	-0.181827	-0.250326	-0.298928	-0.199639	-0.306649	-0.253519	-0.326426	-0.23137	-0.0902975	-0.0605295	3					6	2	70.16	3.36	0	25.4131	1	1
		Ambient air, reduction in herbivory	-0.0713318	-0.108287	-0.277223	-0.349233	-0.157587	-0.122761	-0.185463	-0.28135	-0.239933	-0.295036	-0.18144	-0.370707	-0.235341	-0.518031	-0.226458	-0.117811	-0.0024337	5					7	2	39.6	11.04	13.68	13.5214	0	0
		Ambient air, reduction in herbivory	-0.0513011	-0.0689637	-0.234521	-0.164446	-0.153628	-0.0809601	-0.103063	-0.394133	-0.170841	-0.159474	-0.139192	-0.355608	-0.254563	-0.199873	-0.18799	-0.0758062	-8.11565e-16	10					8	2	63.04	16.24	5.2	13.3071	1	0
		Ambient air, reduction in herbivory	-0.0346542	-0.106703	-0.326883	-0.222268	-0.125609	-0.100331	-0.146152	-0.314329	-0.307182	-0.248156	-0.25582	-0.390754	-0.309028	-0.396349	-0.186751	-0.0901875	-1.08209e-15	12					9	3	52.64	14	15.2	10.7497	1	1
		Ambient air, reduction in herbivory	-0.0686898	-0.118195	-0.388641	-0.40362	-0.186997	-0.143869	-0.146947	-0.286294	-0.342481	-0.265802	-0.211646	-0.752327	-0.41949	-0.359168	-0.268517	-0.105198	-1.08209e-15	20					10	4	39.6	64.96	2.96	24.7878	0	1
		Warmed, natural herbivory	-0.0398132	-0.0965313	-0.208631	-0.189392	-0.176543	-0.133709	-0.14522	-0.300389	-0.269488	-0.409481	-0.207239	-0.335999	-0.245546	-0.37935	-0.290368	-0.173542	-0.107087	4					11	4	75.12	36	0.16	12.3457	1	1
		Warmed, natural herbivory	-0.0720925	-0.116697	-0.271866	-0.291914	-0.183611	-0.153564	-0.290041	-0.355842	-0.274746	-0.259743	-0.201205	-0.380313	-0.30736	-0.224116	-0.266572	-0.141723	-0.0731435	8					12	3	49.2	9.84	16	10.1558	0	1
		Warmed, natural herbivory	-0.053622	-0.0792546	-0.232656	-0.221877	-0.127524	-0.0594566	-0.161606	-0.264561	-0.204506	-0.160507	-0.0919831	-0.294682	-0.234709	-0.257167	-0.0568642	-0.0777718	-0.00272243	13					13	3	62	38.4	0	17.8725	1	0
		Warmed, natural herbivory	-0.13239	-0.168833	-0.292883	-0.207056	-0.153923	-0.161499	-0.272987	-0.338323	-0.307303	-0.271947	-0.158948	-0.403198	-0.345252	-0.360472	-0.20491	-0.156216	-0.0299604	15					14	3	54.8	8.56	23.28	17.1249	0	0
		Warmed, natural herbivory	-0.0415434	-0.108974	-0.329778	-0.283606	-0.241913	-0.217585	-0.26548	-0.498511	-0.368786	-0.270622	-0.202616	-0.723779	-0.349394	-0.434088	-0.361343	-0.0941437	-0.0165846	18					15	4	70.56	32.8	0	22.0452	1	0
		Warmed, reduction in herbivory	-0.0703073	-0.123805	-0.390023	-0.340342	-0.226938	-0.205728	-0.331996	-0.375111	-0.326378	-0.304725	-0.193779	-0.352003	-0.444047	-0.622344	-0.42187	-0.193545	-0.109672	2					16	4	54.88	15.12	0	28.3977	0	0
		Warmed, reduction in herbivory	-0.0832124	-0.195099	-0.315323	-0.361496	-0.288183	-0.287252	-0.392815	-0.444738	-0.512302	-0.31873	-0.195425	-0.544816	-0.614066	-0.585294	-0.365417	-0.327458	-0.171415	6					17	5	58.96	85.28	0.16	10.5393	0	0
		Warmed, reduction in herbivory	-0.0660403	-0.157352	-0.344209	-0.3799	-0.177125	-0.195769	-0.352698	-0.489901	-0.290705	-0.275918	-0.241608	-0.478447	-0.397312	-0.554805	-0.24306	-0.106614	-0.0434211	9					18	5	79.84	21.28	0	28.98	1	0
		Warmed, reduction in herbivory	-0.0590031	-0.106565	-0.297376	-0.260607	-0.147145	-0.20766	-0.240744	-0.153173	-0.259694	-0.295729	-0.248021	-0.462138	-0.301473	-0.443167	-0.299808	-0.113642	-1.08209e-15	11					19	5	83.28	19.52	0.48	15.6303	1	1
		Warmed, reduction in herbivory	-0.157012	-0.183831	-0.284377	-0.368169	-0.298923	-0.264878	-0.312837	-0.43791	-0.344572	-0.267534	-0.148699	-0.395241	-0.386359	-0.366536	-0.364557	-0.240321	-0.0133409	19					20	5	61.68	61.44	9.52	38.3411	0	1

## Sheet: Fig 1 g-i
	Figure 1 g-i	Note! Means in the figures are estimated marginal means produced by the fitted statistical model and may thus deviate from the means calculated directly from this raw data.
		The variables needed for statistical tests (e.g. block information and covariates) are also provided.
			Re (mg CO2 m-2 s-1)																										Plot	Block	Vascular plant cover	Moss cover	Lichen cover	OM%	Warming	Reduction in herbivory
		Treatment	13 June 2017	26 June 2017	3 Aug 2017	16 Aug 2017	21 Sept 2017	1 June 2018	14 June 2018	25 June 2018	28 June 2018	2 July 2018	10 July 2018	23 July 2018	15 Aug 2018	24 Aug 2018	6 Sep 2018	28 Sep 2018	22 Oct 2018	Plot									1	1	76.32	46.56	7.52	30.8176	0	0
		Ambient air, natural herbivory	0.043141	0.0908448	0.180927	0.144584	0.0647019	0.145471	0.128788	0.196888	0.188054	0.246876	0.189141	0.174636	0.217255	0.135356	0.150664	0.038072	0.0331592	1									2	1	61.04	43.6	0.72	13.5934	1	1
		Ambient air, natural herbivory	0.0269803	0.0604211	0.112915	0.111745	0.0547457	0.0699385	0.0807776	0.134872	0.0931467	0.180389	0.148739	0.120928	0.108423	0.145411	0.0777412	0.0203864	0.0219383	7									3	1	56	45.68	2.96	8.69146	0	1
		Ambient air, natural herbivory	0.0476074	0.0713341	0.133059	0.130753	0.0558957	0.112269	0.141376	0.175698	0.168757	0.254484	0.226984	0.160071	0.179511	0.141756	0.0957361	0.0330281	0.0144459	14									4	1	29.44	17.28	11.36	9.99133	1	0
		Ambient air, natural herbivory	0.0638437	0.102813	0.171099	0.12598	0.0888387	0.091158	0.149748	0.199349	0.190746	0.193117	0.185373	0.238042	0.21055	0.137184	0.156814	0.0306547	0.0244876	16									5	2	69.84	20	1.52	17.3806	0	1
		Ambient air, natural herbivory	0.043756	0.0675317	0.125607	0.119864	0.096816	0.118727	0.113728	0.157627	0.175859	0.194395	0.170783	0.20805	0.185855	0.138859	0.131372	0.0359124	0.0163477	17									6	2	70.16	3.36	0	25.4131	1	1
		Ambient air, reduction in herbivory	0.0405841	0.0745897	0.143355	0.140971	0.04593	0.0838569	0.106177	0.117725	0.131209	0.208382	0.184692	0.151704	0.160311	0.118082	0.0846547	0.0320808	0.028773	3									7	2	39.6	11.04	13.68	13.5214	0	0
		Ambient air, reduction in herbivory	0.0623423	0.0900163	0.181393	0.158172	0.0620584	0.159688	0.11777	0.154887	0.27236	0.241971	0.206923	0.190155	0.243047	0.216539	0.139258	0.0475983	0.0206425	5									8	2	63.04	16.24	5.2	13.3071	1	0
		Ambient air, reduction in herbivory	0.0561891	0.0668714	0.106032	0.131976	0.0782409	0.0691621	0.109529	0.244474	0.106844	0.133323	0.146856	0.228891	0.139003	0.11042	0.164047	0.0320637	0.0162112	10									9	3	52.64	14	15.2	10.7497	1	1
		Ambient air, reduction in herbivory	0.0342783	0.0693956	0.152181	0.11855	0.0648048	0.0970247	0.122495	0.185007	0.154334	0.241119	0.227196	0.194484	0.229581	0.168355	0.153544	0.0438308	0.018669	12									10	4	39.6	64.96	2.96	24.7878	0	1
		Ambient air, reduction in herbivory	0.0613907	0.100686	0.170594	0.138246	0.106777	0.102028	0.151585	0.160603	0.157387	0.283114	0.243895	0.298987	0.170852	0.171916	0.125602	0.0494274	0.0253197	20									11	4	75.12	36	0.16	12.3457	1	1
		Warmed, natural herbivory	0.0440611	0.0693155	0.135922	0.121229	0.045942	0.0926068	0.119574	0.14417	0.124357	0.203905	0.166394	0.152379	0.112675	0.140014	0.0816432	0.0348226	0.0196854	4									12	3	49.2	9.84	16	10.1558	0	1
		Warmed, natural herbivory	0.0473398	0.0807171	0.144154	0.118124	0.0621632	0.105684	0.151286	0.150083	0.126971	0.249102	0.169192	0.15694	0.16941	0.121147	0.104562	0.038146	0.0183636	8									13	3	62	38.4	0	17.8725	1	0
		Warmed, natural herbivory	0.075689	0.0785618	0.241829	0.156295	0.0690781	0.134754	0.163889	0.201592	0.192433	0.242072	0.176671	0.210041	0.278236	0.142314	0.234986	0.0345674	0.0238481	13									14	3	54.8	8.56	23.28	17.1249	0	0
		Warmed, natural herbivory	0.066912	0.0912569	0.155297	0.104524	0.0864687	0.151568	0.185073	0.230149	0.139692	0.193277	0.184844	0.264459	0.147099	0.135662	0.175846	0.0417255	0.0260571	15									15	4	70.56	32.8	0	22.0452	1	0
		Warmed, natural herbivory	0.0658337	0.0974448	0.166906	0.15501	0.107641	0.157331	0.197129	0.199532	0.190331	0.342588	0.228721	0.27336	0.129788	0.147544	0.127912	0.0474168	0.0246215	18									16	4	54.88	15.12	0	28.3977	0	0
		Warmed, reduction in herbivory	0.069817	0.103836	0.233712	0.156612	0.0728886	0.172732	0.224229	0.219475	0.21037	0.28457	0.202917	0.197257	0.210064	0.179238	0.174182	0.0412711	0.0263451	2									17	5	58.96	85.28	0.16	10.5393	0	0
		Warmed, reduction in herbivory	0.0684767	0.118521	0.216277	0.181954	0.093852	0.195633	0.201451	0.219366	0.297253	0.404522	0.218315	0.219451	0.187288	0.179301	0.141284	0.0905053	0.0383809	6									18	5	79.84	21.28	0	28.98	1	0
		Warmed, reduction in herbivory	0.0421833	0.0773166	0.176266	0.152602	0.0580799	0.137412	0.17697	0.228811	0.15919	0.27162	0.226749	0.190622	0.188203	0.150789	0.0920819	0.0344988	0.0234823	9									19	5	83.28	19.52	0.48	15.6303	1	1
		Warmed, reduction in herbivory	0.0567046	0.0699884	0.145364	0.141995	0.0807783	0.14661	0.194581	0.124348	0.169787	0.284655	0.232474	0.23636	0.159224	0.137063	0.143124	0.0342138	0.0164404	11									20	5	61.68	61.44	9.52	38.3411	0	1
		Warmed, reduction in herbivory	0.0782192	0.128825	0.158708	0.17174	0.100768	0.191326	0.203547	0.206266	0.181909	0.277494	0.219751	0.276184	0.20717	0.164226	0.224084	0.0449784	0.0229155	19

## Sheet: Fig 2 a
	Figure 2 a	Note! Means in the figure are estimated marginal means produced by the fitted statistical model and may thus deviate from the means calculated directly from this raw data.
		The variables needed for statistical tests (e.g. birch species and genotype, block, covariates) are also provided.
		Treatment	Year 2017, bud break (Day of Year)	Year 2018, bud break (Day of Year)	Birch Species	Genotype	Plot
		Ambient air, natural herbivory	160	144	1	8	1				Plot	Vascular plant cover	Moss cover	Lichen cover	OM%	Block	Warming	Reduction in herbivory
		Ambient air, natural herbivory	157	152	1	8	7				1	76.32	46.56	7.52	30.8176	1	0	0
		Ambient air, natural herbivory	157	139	1	8	14				2	61.04	43.6	0.72	13.5934	1	1	1
		Ambient air, natural herbivory	159	140	1	8	16				3	56	45.68	2.96	8.69146	1	0	1
		Ambient air, natural herbivory	161	150	1	8	17				4	29.44	17.28	11.36	9.99133	1	1	0
		Ambient air, natural herbivory	162	145	1	11	1				5	69.84	20	1.52	17.3806	2	0	1
		Ambient air, natural herbivory	160	151	1	11	7				6	70.16	3.36	0	25.4131	2	1	1
		Ambient air, natural herbivory	163	139	1	11	14				7	39.6	11.04	13.68	13.5214	2	0	0
		Ambient air, natural herbivory	164	141	1	11	16				8	63.04	16.24	5.2	13.3071	2	1	0
		Ambient air, natural herbivory	161	167	1	11	17				9	52.64	14	15.2	10.7497	3	1	1
		Ambient air, natural herbivory	159	145	1	12	1				10	39.6	64.96	2.96	24.7878	4	0	1
		Ambient air, natural herbivory	162		1	12	7				11	75.12	36	0.16	12.3457	4	1	1
		Ambient air, natural herbivory	161	146	1	12	14				12	49.2	9.84	16	10.1558	3	0	1
		Ambient air, natural herbivory	159	144	1	12	16				13	62	38.4	0	17.8725	3	1	0
		Ambient air, natural herbivory	161	167	1	12	17				14	54.8	8.56	23.28	17.1249	3	0	0
		Ambient air, natural herbivory	159	137	2	1	1				15	70.56	32.8	0	22.0452	4	1	0
		Ambient air, natural herbivory	159	138	2	1	7				16	54.88	15.12	0	28.3977	4	0	0
		Ambient air, natural herbivory	159	137	2	1	14				17	58.96	85.28	0.16	10.5393	5	0	0
		Ambient air, natural herbivory	159	136	2	1	16				18	79.84	21.28	0	28.98	5	1	0
		Ambient air, natural herbivory	160	139	2	1	17				19	83.28	19.52	0.48	15.6303	5	1	1
		Ambient air, natural herbivory	163	145	2	14	1				20	61.68	61.44	9.52	38.3411	5	0	1
		Ambient air, natural herbivory	161	141	2	14	7
		Ambient air, natural herbivory	160	138	2	14	14
		Ambient air, natural herbivory	160	138	2	14	16
		Ambient air, natural herbivory	163	140	2	14	17
		Ambient air, natural herbivory	159	143	2	18	1
		Ambient air, natural herbivory	160	145	2	18	7
		Ambient air, natural herbivory	160	136	2	18	14
		Ambient air, natural herbivory	160	140	2	18	16
		Ambient air, natural herbivory	161	140	2	18	17
		Ambient air, natural herbivory	164	145	3	6	1
		Ambient air, natural herbivory	166	145	3	6	7
		Ambient air, natural herbivory	166	142	3	6	14
		Ambient air, natural herbivory	164	144	3	6	16
		Ambient air, natural herbivory	163	143	3	6	17
		Ambient air, natural herbivory	159	137	3	16	1
		Ambient air, natural herbivory	160	141	3	16	7
		Ambient air, natural herbivory	160	137	3	16	14
		Ambient air, natural herbivory	161	139	3	16	16
		Ambient air, natural herbivory	160	141	3	16	17
		Ambient air, natural herbivory	159	145	3	28	1
		Ambient air, natural herbivory	164	147	3	28	7
		Ambient air, natural herbivory	161	139	3	28	14
		Ambient air, natural herbivory	161	139	3	28	16
		Ambient air, natural herbivory	162	147	3	28	17
		Ambient air, natural herbivory	161	138	4	12	1
		Ambient air, natural herbivory	161	141	4	12	7
		Ambient air, natural herbivory	162	136	4	12	14
		Ambient air, natural herbivory	163	148	4	12	14
		Ambient air, natural herbivory	161	146	4	12	16
		Ambient air, natural herbivory	161	137	4	12	16
		Ambient air, natural herbivory	168	145	4	12	17
		Ambient air, natural herbivory	167	145	4	14	1
		Ambient air, natural herbivory	162	143	4	14	7
		Ambient air, natural herbivory	161	139	4	14	17
		Ambient air, natural herbivory	160	142	4	19	1
		Ambient air, natural herbivory	159	144	4	19	7
		Ambient air, natural herbivory	162	154	4	19	17
		Ambient air, natural herbivory	162	155	4	19	16
		Ambient air, reduction in herbivory	157	140	1	8	3
		Ambient air, reduction in herbivory	158	137	1	8	5
		Ambient air, reduction in herbivory	159	140	1	8	10
		Ambient air, reduction in herbivory	162	143	1	8	12
		Ambient air, reduction in herbivory	160	149	1	8	20
		Ambient air, reduction in herbivory	160	142	1	11	3
		Ambient air, reduction in herbivory	160	139	1	11	5
		Ambient air, reduction in herbivory	160	142	1	11	10
		Ambient air, reduction in herbivory	163	145	1	11	12
		Ambient air, reduction in herbivory	161	137	1	11	20
		Ambient air, reduction in herbivory	160	144	1	12	3
		Ambient air, reduction in herbivory	159	145	1	12	5
		Ambient air, reduction in herbivory	167	144	1	12	10
		Ambient air, reduction in herbivory	164	145	1	12	12
		Ambient air, reduction in herbivory	162	167	1	12	20
		Ambient air, reduction in herbivory	159	135	2	1	3
		Ambient air, reduction in herbivory	159	136	2	1	5
		Ambient air, reduction in herbivory	159	136	2	1	10
		Ambient air, reduction in herbivory	159	135	2	1	12
		Ambient air, reduction in herbivory	160	136	2	1	20
		Ambient air, reduction in herbivory	159	139	2	14	3
		Ambient air, reduction in herbivory	160	138	2	14	5
		Ambient air, reduction in herbivory	159	137	2	14	10
		Ambient air, reduction in herbivory	162	138	2	14	12
		Ambient air, reduction in herbivory	160	142	2	14	20
		Ambient air, reduction in herbivory	161	137	2	18	3
		Ambient air, reduction in herbivory	161	139	2	18	5
		Ambient air, reduction in herbivory	161	139	2	18	10
		Ambient air, reduction in herbivory	160	139	2	18	12
		Ambient air, reduction in herbivory	161	139	2	18	20
		Ambient air, reduction in herbivory	162	164	3	6	3
		Ambient air, reduction in herbivory	165	142	3	6	5
		Ambient air, reduction in herbivory	161	142	3	6	10
		Ambient air, reduction in herbivory	167	144	3	6	12
		Ambient air, reduction in herbivory	163	143	3	6	20
		Ambient air, reduction in herbivory	159	138	3	16	3
		Ambient air, reduction in herbivory	160	139	3	16	5
		Ambient air, reduction in herbivory	160	136	3	16	10
		Ambient air, reduction in herbivory	160	138	3	16	12
		Ambient air, reduction in herbivory	160	136	3	16	20
		Ambient air, reduction in herbivory	160	141	3	28	3
		Ambient air, reduction in herbivory	161	142	3	28	5
		Ambient air, reduction in herbivory	160	138	3	28	10
		Ambient air, reduction in herbivory	161	142	3	28	12
		Ambient air, reduction in herbivory	161	142	3	28	20
		Ambient air, reduction in herbivory	163	139	4	12	3
		Ambient air, reduction in herbivory	163		4	12	5
		Ambient air, reduction in herbivory	161	141	4	12	10
		Ambient air, reduction in herbivory	161	137	4	12	10
		Ambient air, reduction in herbivory	162	140	4	12	12
		Ambient air, reduction in herbivory	161	139	4	12	12
		Ambient air, reduction in herbivory	162	144	4	12	20
		Ambient air, reduction in herbivory	163	135	4	14	3
		Ambient air, reduction in herbivory	164	143	4	14	5
		Ambient air, reduction in herbivory	162	147	4	14	20
		Ambient air, reduction in herbivory	159	139	4	19	3
		Ambient air, reduction in herbivory	158	139	4	19	5
		Ambient air, reduction in herbivory	159	142	4	19	10
		Ambient air, reduction in herbivory	159	140	4	19	12
		Ambient air, reduction in herbivory	160	142	4	19	20
		Warmed, natural herbivory	157	138	1	8	4
		Warmed, natural herbivory	157	142	1	8	8
		Warmed, natural herbivory	157	137	1	8	13
		Warmed, natural herbivory	157	138	1	8	15
		Warmed, natural herbivory	158	136	1	8	18
		Warmed, natural herbivory	159	138	1	11	4
		Warmed, natural herbivory	162	138	1	11	8
		Warmed, natural herbivory	160	140	1	11	13
		Warmed, natural herbivory	159	138	1	11	15
		Warmed, natural herbivory	161	137	1	11	18
		Warmed, natural herbivory	158	136	1	12	4
		Warmed, natural herbivory	159	145	1	12	8
		Warmed, natural herbivory	159	142	1	12	13
		Warmed, natural herbivory	160	141	1	12	15
		Warmed, natural herbivory	158	137	1	12	18
		Warmed, natural herbivory	159	134	2	1	4
		Warmed, natural herbivory	160	137	2	1	8
		Warmed, natural herbivory	159	136	2	1	13
		Warmed, natural herbivory	159	139	2	1	15
		Warmed, natural herbivory	158	136	2	1	18
		Warmed, natural herbivory	159	138	2	14	4
		Warmed, natural herbivory	160	141	2	14	8
		Warmed, natural herbivory	159	139	2	14	13
		Warmed, natural herbivory	157	140	2	14	15
		Warmed, natural herbivory	158	136	2	14	18
		Warmed, natural herbivory	158	136	2	18	4
		Warmed, natural herbivory	159	135	2	18	8
		Warmed, natural herbivory	159	138	2	18	13
		Warmed, natural herbivory	158	140	2	18	15
		Warmed, natural herbivory	160	136	2	18	18
		Warmed, natural herbivory	160	142	3	6	4
		Warmed, natural herbivory	162		3	6	8
		Warmed, natural herbivory	163	141	3	6	13
		Warmed, natural herbivory	161	142	3	6	15
		Warmed, natural herbivory	161	145	3	6	15
		Warmed, natural herbivory	161	142	3	6	18
		Warmed, natural herbivory	158	135	3	16	4
		Warmed, natural herbivory	159	137	3	16	8
		Warmed, natural herbivory	159	138	3	16	13
		Warmed, natural herbivory	159	138	3	16	15
		Warmed, natural herbivory	159	136	3	16	18
		Warmed, natural herbivory	159	140	3	28	4
		Warmed, natural herbivory	160	141	3	28	8
		Warmed, natural herbivory	160	138	3	28	13
		Warmed, natural herbivory	160	141	3	28	15
		Warmed, natural herbivory	160	136	3	28	18
		Warmed, natural herbivory	160	136	4	12	4
		Warmed, natural herbivory	166	139	4	12	8
		Warmed, natural herbivory	162	139	4	12	13
		Warmed, natural herbivory	160	139	4	12	13
		Warmed, natural herbivory	159	139	4	12	15
		Warmed, natural herbivory	163	136	4	12	18
		Warmed, natural herbivory	159	137	4	14	4
		Warmed, natural herbivory	161	143	4	14	8
		Warmed, natural herbivory	168		4	14	18
		Warmed, natural herbivory	157	136	4	19	4
		Warmed, natural herbivory	161	139	4	19	8
		Warmed, natural herbivory	159	153	4	19	13
		Warmed, natural herbivory	158	141	4	19	15
		Warmed, natural herbivory	158	135	4	19	18
		Warmed, reduction in herbivory	157	135	1	8	2
		Warmed, reduction in herbivory	157	136	1	8	6
		Warmed, reduction in herbivory	158	139	1	8	9
		Warmed, reduction in herbivory	160	135	1	8	11
		Warmed, reduction in herbivory	157	136	1	8	19
		Warmed, reduction in herbivory	157	140	1	11	2
		Warmed, reduction in herbivory	159	136	1	11	6
		Warmed, reduction in herbivory	160	139	1	11	9
		Warmed, reduction in herbivory	160	139	1	11	11
		Warmed, reduction in herbivory	160	139	1	11	19
		Warmed, reduction in herbivory	158	136	1	12	2
		Warmed, reduction in herbivory	159	137	1	12	6
		Warmed, reduction in herbivory	159	139	1	12	9
		Warmed, reduction in herbivory	158	138	1	12	11
		Warmed, reduction in herbivory	158	134	2	1	2
		Warmed, reduction in herbivory	158	134	2	1	6
		Warmed, reduction in herbivory	159	136	2	1	9
		Warmed, reduction in herbivory	158	136	2	1	11
		Warmed, reduction in herbivory	158	136	2	1	19
		Warmed, reduction in herbivory	159	142	2	14	2
		Warmed, reduction in herbivory	158	137	2	14	9
		Warmed, reduction in herbivory	159	138	2	14	11
		Warmed, reduction in herbivory	158	139	2	14	19
		Warmed, reduction in herbivory	157	136	2	18	2
		Warmed, reduction in herbivory	160	136	2	18	6
		Warmed, reduction in herbivory	159	137	2	18	9
		Warmed, reduction in herbivory	158	137	2	18	11
		Warmed, reduction in herbivory	160	139	2	18	19
		Warmed, reduction in herbivory	159	143	3	6	2
		Warmed, reduction in herbivory	160	142	3	6	6
		Warmed, reduction in herbivory	162	145	3	6	9
		Warmed, reduction in herbivory	160	142	3	6	11
		Warmed, reduction in herbivory	161	141	3	6	19
		Warmed, reduction in herbivory	157	138	3	16	2
		Warmed, reduction in herbivory	159	138	3	16	6
		Warmed, reduction in herbivory	159	142	3	16	9
		Warmed, reduction in herbivory	158	135	3	16	11
		Warmed, reduction in herbivory	158	135	3	16	19
		Warmed, reduction in herbivory	161	136	3	28	2
		Warmed, reduction in herbivory	160	138	3	28	6
		Warmed, reduction in herbivory	160	138	3	28	9
		Warmed, reduction in herbivory	160	140	3	28	11
		Warmed, reduction in herbivory	158	139	3	28	19
		Warmed, reduction in herbivory	159	135	4	12	2
		Warmed, reduction in herbivory	160	138	4	12	6
		Warmed, reduction in herbivory	161	139	4	12	9
		Warmed, reduction in herbivory	159	142	4	12	9
		Warmed, reduction in herbivory	159	140	4	12	11
		Warmed, reduction in herbivory	160	136	4	12	19
		Warmed, reduction in herbivory	158		4	12	11
		Warmed, reduction in herbivory	159	143	4	14	2
		Warmed, reduction in herbivory	159	134	4	14	6
		Warmed, reduction in herbivory	162	135	4	14	19
		Warmed, reduction in herbivory	159	136	4	19	2
		Warmed, reduction in herbivory	157	138	4	19	6
		Warmed, reduction in herbivory	158	142	4	19	9
		Warmed, reduction in herbivory	159	139	4	19	11
		Warmed, reduction in herbivory	158	141	4	19	19

## Sheet: Fig 2 b
	Figure 2 b	Note! Means in the figure are estimated marginal means produced by the fitted statistical model and may thus deviate from the means calculated directly from this raw data.
		The variables needed for statistical tests (e.g. birch species and genotype, block, covariates) are also provided.
			Chlorophyll (mg m-2)
		Treatment	12 July	15 Aug	26 Aug	29 Aug	1 Sep	4 Sep	7 Sep	10 Sep	13 Sep	16 Sep	19 Sep	22 Sep	25 Sep	29 Sep	Birch species	Genotype	Plot			Plot	Vascular plant cover	Moss cover	Lichen cover	OM%	Block	Warming	Reduction in herbivory
		Ambient air, natural herbivory	256.8	245.4	219.8	140	125.8	87.4	81	4.2	4.2	0	0	0	0	0	1	8	1			1	76.32	46.56	7.52	30.8176	1	0	0
		Ambient air, natural herbivory	241.6	219.6	147.2	120	112	27.4	35	22.4	8	0	0	0	0	0	1	8	7			2	61.04	43.6	0.72	13.5934	1	1	1
		Ambient air, natural herbivory	259.4	302.4	314	283.4	283.4	205.8	194.8	207.4	189.6	153.2	143.2	86.2	42.6	0	1	8	14			3	56	45.68	2.96	8.69146	1	0	1
		Ambient air, natural herbivory	250.4	265.6	309	291	289.6	273.4	274.4	238.8	244	197.2	131.8	73	63.2	15.6	1	8	16			4	29.44	17.28	11.36	9.99133	1	1	0
		Ambient air, natural herbivory	233	234	202.333	141.333	147.667	79.6667	52	37	15.3333	0	0	0	0	0	1	8	17			5	69.84	20	1.52	17.3806	2	0	1
		Ambient air, natural herbivory	198.4	161.6	156.6	80	85.2	54.4	62.2	51.8	18.4	0	0	0	0	0	1	11	1			6	70.16	3.36	0	25.4131	2	1	1
		Ambient air, natural herbivory	197	188.2	162.8	131.4	147.8	55.2	11.4	0	0	0	0	0	0	0	1	11	7			7	39.6	11.04	13.68	13.5214	2	0	0
		Ambient air, natural herbivory	240.2	289.8	313.8	287.2	284.6	223.8	167.8	219.8	267	178.8	157.2	109.8	96	38.4	1	11	14			8	63.04	16.24	5.2	13.3071	2	1	0
		Ambient air, natural herbivory	269.4	236.4	241.4	211.2	217.6	183.4	159.2	130.8	140.8	62.8	66.8	55	46.4	5.4	1	11	16			9	52.64	14	15.2	10.7497	3	1	1
		Ambient air, natural herbivory	171.25	207	183.333	134.667	175	109.667	88.6667	114	46.3333	34.3333	0.666667	0	0	0	1	11	17			10	39.6	64.96	2.96	24.7878	4	0	1
		Ambient air, natural herbivory	217.333	133	185.75	142.5	145.5	103	132	92.75	70.5	51.75	48.5	25.75	0	0	1	12	1			11	75.12	36	0.16	12.3457	4	1	1
		Ambient air, natural herbivory	138	143.333	90	35	41.3333	0	0	0	0	0	0	0	0	0	1	12	7			12	49.2	9.84	16	10.1558	3	0	1
		Ambient air, natural herbivory	209.25	274.6	245.4	166.2	195.8	138.4	96.2	101.2	93.2	87	71.8	51.4	33.4	0	1	12	14			13	62	38.4	0	17.8725	3	1	0
		Ambient air, natural herbivory	234.333	206	222.4	188.2	183.2	157.8	142.6	127	104.2	84.8	45	26	0	0	1	12	16			14	54.8	8.56	23.28	17.1249	3	0	0
		Ambient air, natural herbivory	190.8	156.2	178	136.4	174	103.2	100.4	81.4	47.2	14.4	3	0	0	0	1	12	17			15	70.56	32.8	0	22.0452	4	1	0
		Ambient air, natural herbivory	234.2	154	207.2	136	96.2	64.2	65.4	10.6	0	0	0	0	0	0	2	1	1			16	54.88	15.12	0	28.3977	4	0	0
		Ambient air, natural herbivory	222.4	195.6	222.4	107.6	145	76.8	80.6	78	51.6	44.8	16.8	0	0	0	2	1	7			17	58.96	85.28	0.16	10.5393	5	0	0
		Ambient air, natural herbivory	206	263.2	278.4	236.4	232.4	124.8	110.6	89	105.4	46	3	1.6	0	0	2	1	14			18	79.84	21.28	0	28.98	5	1	0
		Ambient air, natural herbivory	280.8	301.6	310.2	287.2	306.4	272	269.8	213.6	222.4	143.4	104.6	64	40.2	0	2	1	16			19	83.28	19.52	0.48	15.6303	5	1	1
		Ambient air, natural herbivory	244	216	158.8	112.2	138.8	22	29.8	23.6	24.4	5.8	0	0	0	0	2	1	17			20	61.68	61.44	9.52	38.3411	5	0	1
		Ambient air, natural herbivory	178	154	125	74.2	41.2	55.6	50.2	35	1.6	0	0	0	0	0	2	14	1
		Ambient air, natural herbivory	198.5	176.8	194.6	132.4	100.8	24.4	24.4	20.6	1.6	0	0	0	0	0	2	14	7
		Ambient air, natural herbivory	199.6	270.8	238	240.2	264.4	181.8	158.8	126.8	100	89.4	87	50.2	42.2	13	2	14	14
		Ambient air, natural herbivory	197	226	219.8	231.4	218.4	209.8	158.6	142	120.2	97.4	79.4	50.2	46.4	11.8	2	14	16
		Ambient air, natural herbivory	169.2	179.4	147.4	145.2	145.2	98.6	90.4	138.6	108.2	77.2	47.6	23.2	13	0	2	14	17
		Ambient air, natural herbivory	189.4	143.8	80.4	106.6	130.8	96.6	79.8	61.2	4.6	0	0	0	0	0	2	18	1
		Ambient air, natural herbivory	190.6	164	182	90.2	129.6	44.8	35	11	0.4	0	0	0	0	0	2	18	7
		Ambient air, natural herbivory	178.2	242.4	269.6	236.6	269.4	165.2	170.6	160.6	175.8	165.2	111.4	78	70.4	22.4	2	18	14
		Ambient air, natural herbivory	160.4	155.2	161.4	145.2	141.4	103.2	51	65.8	41.2	36.2	9.2	0	0	0	2	18	16
		Ambient air, natural herbivory	203.2	187	144	99	110.6	58.2	72.4	68.4	33.8	2	0	0	0	0	2	18	17
		Ambient air, natural herbivory	245.4	244	176.2	130.6	101.2	95.8	90.8	78.2	59.2	0	0	0	0	0	3	6	1
		Ambient air, natural herbivory	244.667	211	166.6	48	124.4	9.2	41	28.2	10.6	22	4.2	0	0	0	3	6	7
		Ambient air, natural herbivory	249	311.2	274.4	204.6	197.2	106.4	138	122.8	55	38.4	22	22	0	0	3	6	14
		Ambient air, natural herbivory	249	230	167.6	187	155.4	100.2	75.6	56.6	23.6	3	0	0	0	0	3	6	16
		Ambient air, natural herbivory	253	327.8	324.2	274.6	308.6	221.2	166.6	111.6	77	45.2	24.4	23.2	0	0	3	6	17
		Ambient air, natural herbivory	258	313.8	340.6	294.8	293.6	257.8	206.2	142.8	79.4	13	4.2	0	0	0	3	16	1
		Ambient air, natural herbivory	249	181.4	94.8	61.2	65.6	22	0	0	0	0	0	0	0	0	3	16	7
		Ambient air, natural herbivory	248	286	190.4	193	151.4	55.8	8	0	0	0	0	0	0	0	3	16	14
		Ambient air, natural herbivory	272	242.6	209.6	128.2	116	115.8	61	45.2	28.8	0	0	0	0	0	3	16	16
		Ambient air, natural herbivory	249	288.4	277	211	223.6	138.2	107.6	86.8	18.4	0	0	0	0	0	3	16	17
		Ambient air, natural herbivory	228	137.2	81.4	49.4	77.4	25.2	20.6	13.4	0	0	0	0	0	0	3	28	1
		Ambient air, natural herbivory	264.4	223.8	161.8	102	108.2	33	0	0	0	0	0	0	0	0	3	28	7
		Ambient air, natural herbivory	255.4	412.8	354.4	317.8	317.6	219.6	195.6	129	105.2	80.2	32.4	0	0	0	3	28	14
		Ambient air, natural herbivory	273	266.8	141.2	152.8	155.4	117.4	69.2	34.6	23.6	31.6	14.4	0	0	0	3	28	16
		Ambient air, natural herbivory	224.8	204.6	72.4	84.2	55.2	2	0	0	0	0	0	0	0	0	3	28	17
		Ambient air, natural herbivory	231.4	238.8	129.2	94.6	97.2	50.2	17.2	0	0	0	0	0	0	0	4	12	1
		Ambient air, natural herbivory	250.6	218.6	188.4	91.2	71.2	24.4	0	0	0	0	0	0	0	0	4	12	7
		Ambient air, natural herbivory	249	314.8	168.6	93.2	97.2	48.8	4.2	0	0	0	0	0	0	0	4	12	14
		Ambient air, natural herbivory	223.333														4	12	14
		Ambient air, natural herbivory	228	38	0	0	0	0	0	0	0	0	0	0	0	0	4	12	16
		Ambient air, natural herbivory	254	324	308.8	234.2	241.6	178	74.2	70.8	28.6	14.4	0	0	0	0	4	12	16
		Ambient air, natural herbivory	228.8	233.8	93.6	111.4	143.4	56.8	34.6	33.4	0	0	0	0	0	0	4	12	17
		Ambient air, natural herbivory	177	236	255	135	103	72	15	0	0	0	0	0	0	0	4	14	1
		Ambient air, natural herbivory	198	192	173	105.5	89.5	74	58	83.5	58	55	7.5	0	0	0	4	14	7
		Ambient air, natural herbivory	211.25	223.6	215.8	150	173.8	129.2	106.2	103.8	90.8	71.8	33.6	9.2	0	0	4	14	17
		Ambient air, natural herbivory	181.333	166.667	33	0	3.75	0	0	0	0	0	0	0	0	0	4	19	1
		Ambient air, natural herbivory	130.667	78	127.5	80	112	55	0	0	0	0	0	0	0	0	4	19	7
		Ambient air, natural herbivory				268.5	281	261.5		217.5	94	58	20	0	0	0	4	19	16
		Ambient air, natural herbivory	164.667	169	102.667	52	30.3333	0	0	0	0	0	0	0	0	0	4	19	17
		Ambient air, reduction in herbivory	284.8	281	233.8	211	214.8	198.4	194.6	171.6	123.6	65.4	22.4	0	0	0	1	8	3
		Ambient air, reduction in herbivory	255.6	255.8	330.2	306.2	357	315	340.4	349.4	338	317.8	261.6	258	216.2	95.4	1	8	5
		Ambient air, reduction in herbivory	251.4	240.4	283.6	245.2	238.8	203.4	204.8	147.8	136.6	124.6	52.4	35.8	28.2	0	1	8	10
		Ambient air, reduction in herbivory	217.25	179	244	212.4	230.2	171.8	164.2	150.4	140.6	160	138.4	96.2	78.6	24.4	1	8	12
		Ambient air, reduction in herbivory	287.4	242.8	232.6	173	222.6	203.4	165.6	145	62.4	13	10	0	0	0	1	8	20
		Ambient air, reduction in herbivory	316.2	237.8	234	188.2	162.8	139.8	134.4	158.8	163.8	144.6	79.8	43.4	38.8	20.6	1	11	3
		Ambient air, reduction in herbivory	293.6	253	245.2	218.8	249	206	200.8	174.4	143.8	108.8	102.8	63	41.4	3	1	11	5
		Ambient air, reduction in herbivory	263	272	242.6	224.8	217.6	151.4	195.6	154	98	16	0	0	0	0	1	11	10
		Ambient air, reduction in herbivory	230	226.4	197.2	162.8	173.2	122.4	127.4	51	55.6	0.4	0	0	0	0	1	11	12
		Ambient air, reduction in herbivory	255.4	346.6	449.4	420.4	447	443.2	412.6	448	459.8	384.6	376	285.6	259	137	1	11	20
		Ambient air, reduction in herbivory	179.4	227.6	236.2	161.2	197	178	170.4	168	103.4	59.6	26.2	0	0	0	1	12	3
		Ambient air, reduction in herbivory	173	238.8	226.4	201	227.6	203.4	213.6	186.8	123.6	97.4	84.4	47.2	33.4	4.2	1	12	5
		Ambient air, reduction in herbivory	236.333	179	195.8	171.8	159	140	145.2	111	28.2	27	9.2	8	0	0	1	12	10
		Ambient air, reduction in herbivory	201.5	312.6	312.6	296.4	315	258	269.4	249	209.4	196.8	146.2	65.8	50.2	14.4	1	12	12
		Ambient air, reduction in herbivory	183.667	181	109	88.5	115.5	90.25	75.75	87	55.5	24.75	39	13.25	13.25	0	1	12	20
		Ambient air, reduction in herbivory	225	252.8	301.4	273.4	280.8	162.4	224.6	183	144.8	40.2	69.2	45.2	0	0	2	1	3
		Ambient air, reduction in herbivory	210	204.6	193.2	160.4	113.4	64.2	83.2	45	84.8	54	28.6	0	0	0	2	1	5
		Ambient air, reduction in herbivory	303.8	256.8	269.2	244.2	196.8	163	176.6	172.4	133	137.4	108.6	71.8	16	0	2	1	10
		Ambient air, reduction in herbivory	209.8	274.6	279.4	274.6	297.4	226.2	212.2	130.4	152	139.2	109	56.6	13	0	2	1	12
		Ambient air, reduction in herbivory	304.8	258	288.4	218.8	280.8	250.4	197.2	155	121.8	106	74.6	22	22	0	2	1	20
		Ambient air, reduction in herbivory	269.4	203.4	195.8	145.2	201	176.8	180.6	126	76	70.4	31.2	28.6	0	0	2	14	3
		Ambient air, reduction in herbivory	209	171.8	195.8	182	203.2	171.8	155	100	101.2	89.8	76.8	40	33.8	0	2	14	5
		Ambient air, reduction in herbivory	308.333	239	231.2	222.4	214.6	180.6	197	172.6	142	133	119	67.2	47.6	38.4	2	14	10
		Ambient air, reduction in herbivory	145	161.6	121	90.2	102.4	48.8	70.8	43.4	43.4	43.4	43.4	22	0	0	2	14	12
		Ambient air, reduction in herbivory	217.5	142.2	78.8	40	60.4	46.4	38.8	36.2	14.4	0	0	0	0	0	2	14	20
		Ambient air, reduction in herbivory	213	196.75	180.75	192	187.25	162	182.5	147.75	79	42	8.5	2	0	0	2	18	3
		Ambient air, reduction in herbivory	200.8	166.5	174.75	131.75	128.75	84	78.75	69	37	16.25	3.75	0	0	0	2	18	5
		Ambient air, reduction in herbivory	202.333	235	210.8	181.4	179	135.4	171.2	176	149.4	150.8	127.8	86	55.2	9.2	2	18	10
		Ambient air, reduction in herbivory	150	255.6	232.8	204.8	193.4	140.2	114	109.8	98.4	82	61.6	35.8	20.6	0	2	18	12
		Ambient air, reduction in herbivory	199.4	200.8	173	136	129.8	94.2	70	85.2	60.8	49	28.6	3	0	0	2	18	20
		Ambient air, reduction in herbivory	219.333	310.2	324	268.2	239.2	204.6	167.2	171	84.4	39.6	22	8	0	0	3	6	3
		Ambient air, reduction in herbivory	207.2	240.2	270.8	233.8	209.8	165.4	103.8	114.8	55.4	14.4	0	0	0	0	3	6	5
		Ambient air, reduction in herbivory	288.4	300	245.4	185.6	218.2	183.2	187	122	105.4	83.4	11.8	0	0	0	3	6	10
		Ambient air, reduction in herbivory	270	386	255.6	233.6	274.2	185.4	196.4	144.2	79.4	44.8	16.8	0	0	0	3	6	12
		Ambient air, reduction in herbivory	247.8	260.6	293.4	198.4	169	98.8	64.6	56.6	16.8	0	0	0	0	0	3	6	20
		Ambient air, reduction in herbivory	273.2	377.2	392.6	294.6	274.2	235	171.2	112.6	55.6	20.6	0	0	0	0	3	16	3
		Ambient air, reduction in herbivory	267	237.4	223.8	180.6	141.4	78.8	63.2	32	14.8	5.4	1.6	0	0	0	3	16	5
		Ambient air, reduction in herbivory	340.4	431.6	438.2	344.2	321.4	219.6	236.6	173.6	93.2	21	1.6	0	0	0	3	16	10
		Ambient air, reduction in herbivory	241.6	387.6	236.4	226.2	260.4	164.6	137.2	66.8	53.6	32	21	0	0	0	3	16	12
		Ambient air, reduction in herbivory	279.6	270.8	231.2	175.6	190.8	128.6	89	86.4	62	9.83333	0	0	0	0	3	16	20
		Ambient air, reduction in herbivory	243.8	183.2	32.4	61.6	41.8	33.6	14.8	8	5.4	0	0	0	0	0	3	28	3
		Ambient air, reduction in herbivory	249	269.4	244	226.4	227.4	132.6	104.2	76	33.6	8.4	16	0	0	0	3	28	5
		Ambient air, reduction in herbivory	260.25	381.2	356.8	283.4	264.2	206	226.4	179	159	31.6	0.4	0	0	0	3	28	10
		Ambient air, reduction in herbivory	249	259.2	166.6	161.6	182	124.6	69.6	8	0	0	0	0	0	0	3	28	12
		Ambient air, reduction in herbivory	234.75	268	240.2	183.4	180.8	100	64.2	46.4	0	0	0	0	0	0	3	28	20
		Ambient air, reduction in herbivory	254.2	232.8	206	162.8	89.4	70.6	29.6	0.4	0	0	0	0	0	0	4	12	3
		Ambient air, reduction in herbivory	230	287	0	0	0	0	0	0	0	0	0	0	0	0	4	12	5
		Ambient air, reduction in herbivory	240.333	193.4	68.2	36.2	22	0	0	0	0	0	0	0	0	0	4	12	10
		Ambient air, reduction in herbivory	261.8	385	269.4	191.8	158.4	124.2	41	0	0	0	0	0	0	0	4	12	10
		Ambient air, reduction in herbivory	249	314.5	188.75	204.75	231.5	136.5	88.5	32.5	0	0	0	0	0	0	4	12	12
		Ambient air, reduction in herbivory	242.8	286	203.6	214.4	243.6	166.4	101.8	14.8	0	0	0	0	0	0	4	12	12
		Ambient air, reduction in herbivory	222	316.4	272	185.8	192.4	107.6	105.4	120.6	24.8	0.4	0	0	0	0	4	12	20
		Ambient air, reduction in herbivory	234.333	278.6	245.2	258	268.4	253.2	246.4	223.4	164.8	135.6	69.2	46.4	27	15.6	4	14	3
		Ambient air, reduction in herbivory	182.5	80	233.5	220.5	242.5	163.5	164	134	99	96	58	5	0	0	4	14	5
		Ambient air, reduction in herbivory	204.667	158.25	102.75	55	93.5	55	42.25	6.75	0	0	0	0	0	0	4	14	20
		Ambient air, reduction in herbivory	170.4	201	236.6	151.6	120	94.2	71	45.8	46.4	18.4	0	0	0	0	4	19	3
		Ambient air, reduction in herbivory	161.8	133.4	137.6	100.6	95.6	66.6	54	29.6	3	0	0	0	0	0	4	19	5
		Ambient air, reduction in herbivory	160	149.667	62	47	21.6667	0	0	0	0	0	0	0	0	0	4	19	10
		Ambient air, reduction in herbivory	160.333	163.8	137.2	123.2	116.4	63.2	42.6	18.2	0	0	0	0	0	0	4	19	12
		Ambient air, reduction in herbivory	187.25	218.8	170.6	137.4	153.8	112.6	46.8	25	0	0	0	0	0	0	4	19	20
		Warmed, natural herbivory	297.4	268.2	305	288.6	343	302.4	374.6	393.8	351.8	379.6	331.8	322.6	247.4	172.4	1	8	4
		Warmed, natural herbivory	245.2	215.8	216.2	126.2	84.8	12.2	8	0	0	0	0	0	0	0	1	8	8
		Warmed, natural herbivory	203.4	173	198.2	190.6	245.4	179.4	200.8	235	251.6	280.6	232.6	130	147	79.12	1	8	13
		Warmed, natural herbivory	267	236.2	285.8	249.2	235.2	237.8	253	257.8	265.8	269.4	225	115.2	83.2	82.8	1	8	15
		Warmed, natural herbivory	263.2	377.2	426.8	388.6	406.4	377.4	372.2	390	407.4	349.4	282	194.2	172.4	83.2	1	8	18
		Warmed, natural herbivory	280.8	325.4	491.2	477.4	540.8	490	562.2	553.4	548.4	542.2	516.8	492.6	434.4	341.6	1	11	4
		Warmed, natural herbivory	199.6	254.2	331.4	322.8	354.6	295	354.6	355.6	311.4	253	53.2	0	0	0	1	11	8
		Warmed, natural herbivory	216.2	199.6	206	170.4	199.6	149	129.8	132.4	141.2	119	119.4	47	39.6	39.6	1	11	13
		Warmed, natural herbivory	240.2	237.8	357.2	320.2	320.4	306.2	322.6	336.8	365.8	299.8	346.8	256.8	197.6	93.4	1	11	15
		Warmed, natural herbivory	284.8	247	313.8	263	320.2	306	261.8	334.2	336.8	269.4	320	162.6	57.8	0	1	11	18
		Warmed, natural herbivory	212.4	254.2	381	382.4	429.2	373.6	430.4	441.8	414	424.2	404	408.8	358.2	312	1	12	4
		Warmed, natural herbivory	179.5	200.333	192	139.333	122.333	38.6667	51.3333	55.6667	55.6667	62	49.3333	79.6667	68.3333	78.6667	1	12	8
		Warmed, natural herbivory	162.333	175	114.2	116	173	103.333	107.333	120.333	82.3333	81	81	70.3333	68.3333	70.3333	1	12	13
		Warmed, natural herbivory	212.2	203.4	211	171.8	161.6	148.8	145.2	148.8	118.6	79.6	64.2	42.6	13	0	1	12	15
		Warmed, natural herbivory	251.6	277.2	302.4	283.2	218.833	295	268.4	296	294.6	306.2	284.6	195.8	188.8	145.6	1	12	18
		Warmed, natural herbivory	261.6	376	498.8	464.6	535.8	473.6	495	494	459.6	386	264.4	126.8	54.4	0	2	1	4
		Warmed, natural herbivory	234	226.2	251.6	226.2	248	149	64.2	143.2	157.2	68.4	15.6	0	0	0	2	1	8
		Warmed, natural herbivory	221	274.4	289.8	261.8	302.2	238.8	202.4	167.8	158.8	148.6	85.8	33.4	0	0	2	1	13
		Warmed, natural herbivory	222.4	179	130.8	166.4	110.6	79.6	52.4	47.2	28.2	0	0	0	0	0	2	1	15
		Warmed, natural herbivory	315.2	299	325.6	254.2	321.4	226.2	237.6	223.4	208	152.6	88.6	4.2	0	0	2	1	18
		Warmed, natural herbivory	264.6	254.2	311.4	291	348	246.6	271.6	278	238.4	174.8	110.2	76.8	51	4.2	2	14	4
		Warmed, natural herbivory	145	157.8	177.8	165.2	179.4	113.4	184.2	137.2	59.6	0	0	0	0	0	2	14	8
		Warmed, natural herbivory	165.4	164.2	162.8	130	81.2	64.8	65.8	79.8	69.2	74.2	37.6	0	0	0	2	14	13
		Warmed, natural herbivory	180.75	164	157.8	127.4	113.6	97.8	94.6	64.6	55.6	34.6	33.4	19.4	0	0	2	14	15
		Warmed, natural herbivory	214.8	223.8	250.2	241.6	242.8	208.2	206.8	172.2	176.2	187.6	175	117.8	64.6	0	2	14	18
		Warmed, natural herbivory	206	245.2	401.6	284.6	305	265.6	322.8	266.8	247.6	260	275.6	193	89.6	60	2	18	4
		Warmed, natural herbivory	199.4	169	170.2	139.6	176.2	116.4	145.8	116.4	104.8	102.2	38.8	0	0	0	2	18	8
		Warmed, natural herbivory	178.2	217.333	194	279	228	257.667	262	285.333	300	242.667	136.667	13.3333	0	0	2	18	13
		Warmed, natural herbivory	170.4	156.4	169	118.6	98	92.6	72.2	70.8	24.8	13	0	0	0	0	2	18	15
		Warmed, natural herbivory	199.6	243	287.2	218.8	264.2	239.2	177.6	147.4	133.8	97.2	65	51	29.6	0	2	18	18
		Warmed, natural herbivory	261.8	245.4	343.4	322.8	371	325.2	313.8	144.4	162.2	163	127.6	74.2	0	0	3	6	4
		Warmed, natural herbivory	249	253	199.2	178.6	192.6	105.2	94.6	70.6	0	0	0	0	0	0	3	6	8
		Warmed, natural herbivory	208.6	233.8	273.2	226.4	231.4	169	121.2	158	106	68.8	29.6	0	0	0	3	6	13
		Warmed, natural herbivory	289.8	320.2	338	349.4	322.8	313.8	303.8	313.8	250.2	152.4	120	29.8	0	0	3	6	15
		Warmed, natural herbivory	195	156.8	100.4	103.4	92.6	94.2	74.8	45.2	0	0	0	0	0	0	3	6	15
		Warmed, natural herbivory	267	424.2	476.2	416.4	453.4	421.8	394.8	410	406.4	289.8	126.2	65.4	0	0	3	6	18
		Warmed, natural herbivory	292.4	474.8	537	482.2	561	511.6	559.8	524.2	430.2	382.2	212.4	59	26.2	0	3	16	4
		Warmed, natural herbivory	284.8	397.4	463.6	449.4	426.4	367.2	414	365.8	191	78.2	0	0	0	0	3	16	8
		Warmed, natural herbivory	260.25	231.4	273.4	202.2	230	160.4	128	110	115.8	42.6	0	0	0	0	3	16	13
		Warmed, natural herbivory	278.2	242.6	235	174	170.2	178	157.4	105	54	24.4	0	0	0	0	3	16	15
		Warmed, natural herbivory	306.2	395	416.6	362	388.8	273.4	179.8	114	107	12.6	0.4	0	0	0	3	16	18
		Warmed, natural herbivory	255.6	288.6	353	263	350.6	253.2	260.4	221.4	180.2	15.6	0	0	0	0	3	28	4
		Warmed, natural herbivory	230	292.2	319	236.4	272	159.2	139.4	153.6	69.8	16.8	0	0	0	0	3	28	8
		Warmed, natural herbivory	250.6	355.6	408.8	310	335.4	258	225.2	293.4	231.4	162.4	84.4	0	0	0	3	28	13
		Warmed, natural herbivory	256.8	156.4	128.6	81.8	52.4	43.4	36.8333	0	0	0	0	0	0	0	3	28	15
		Warmed, natural herbivory	306.4	381.2	424.2	371	388.4	318.8	283.6	264.2	230.2	139.8	66.6	8	0	0	3	28	18
		Warmed, natural herbivory	259.6	347	315.2	236.4	199.2	145.4	99.6	71.8	0	0	0	0	0	0	4	12	4
		Warmed, natural herbivory	255.25	196.8	70.4	75.6	97	54	35.8	19.4	0	0	0	0	0	0	4	12	8
		Warmed, natural herbivory	270	283	262	177.333	196	136.333	94	17.6667	0	0	0	0	0	0	4	12	13
		Warmed, natural herbivory	207	241	148.6	179.25	139.75	34.25	0	0	0	0	0	0	0	0	4	12	13
		Warmed, natural herbivory	266.333	215	55.2	47.2	30.8	1.6	0	0	0	0	0	0	0	0	4	12	15
		Warmed, natural herbivory	289.333	208	42	13.5	0	0	0	0	0	0	0	0	0	0	4	12	18
		Warmed, natural herbivory	230	307.6	451	419	428	375.8	417.8	431.6	269.4	243.2	172.2	88.2	14.6	0	4	14	4
		Warmed, natural herbivory	173	126	147	85	87.3333	68.3333	66	34.3333	0	0	0	0	0	0	4	14	8
		Warmed, natural herbivory	209	249	173	122	167	122	78	122	0	0	0	0	0	0	4	14	18
		Warmed, natural herbivory	179.5	180	213.5	288.75	319	244	224.75	127.75	54.25	0.5	0	0	0	0	4	19	4
		Warmed, natural herbivory	181.8	174.4	122.2	66.2	25.8	0	0	0	0	0	0	0	0	0	4	19	8
		Warmed, natural herbivory	138	226	145	107	90	49.3333	16.25	0	0	0	0	0	0	0	4	19	13
		Warmed, natural herbivory	226.5	200.25	44.75	0	0	0	0	0	0	0	0	0	0	0	4	19	15
		Warmed, natural herbivory	236	244.25	176	100.75	81.25	62.25	65.5	65.5	13.25	0	0	0	0	0	4	19	18
		Warmed, reduction in herbivory	296.2	316.4	341.8	322.8	343	378.4	345.4	343.2	322.6	339.2	340.4	290.8	242.4	197.8	1	8	2
		Warmed, reduction in herbivory	258	312.4	381	383.8	424.2	376	436.8	410	381	415.2	369.6	377.2	343	230.8	1	8	6
		Warmed, reduction in herbivory	224.8	202.4	212.2	180.6	220	171.6	228.6	212.2	203.6	175	153.6	89	57.8	9.2	1	8	9
		Warmed, reduction in herbivory	279.4	412.8	449.6	414	421.4	402.6	432.8	377.2	408.8	393.8	389.8	278.6	212	108.6	1	8	11
		Warmed, reduction in herbivory	276.8	325.2	363.2	312.6	374.6	347	325.2	370.8	379.8	301.2	349.2	276.8	238.8	126.8	1	8	19
		Warmed, reduction in herbivory	192	199.6	241.6	208.4	236.6	207	226.2	222.6	186	114	126.4	111	89.6	68	1	11	2
		Warmed, reduction in herbivory	259.4	334	407.6	405	453.2	394.8	458.4	438	428	458.4	407.8	378.4	300.6	271	1	11	6
		Warmed, reduction in herbivory	258	322.8	374.6	376	443	349.4	417.8	442	428	428	400.2	364.4	284.6	252.2	1	11	9
		Warmed, reduction in herbivory	238.8	231.4	300	264.4	284.6	266.8	265.6	246.6	265.6	243.6	221	149.4	125.4	80.2	1	11	11
		Warmed, reduction in herbivory	237.6	255.4	302.4	251.6	261.8	268.4	241.4	250.6	332.8	278.4	250.4	114.4	45.4	9.2	1	11	19
		Warmed, reduction in herbivory	245.4	232.6	291	282	323	303.6	347.8	348	337.8	346.8	340.6	274.6	256.2	225.6	1	12	2
		Warmed, reduction in herbivory	223.6	277.2	319	303.8	339	283.6	321.4	300	293.6	303.8	263	260.2	191.4	150.8	1	12	6
		Warmed, reduction in herbivory	183.2	255.6	296	256.6	297.4	234	267	259.2	73.8333	77.8	81.6	72.6	74	65	1	12	9
		Warmed, reduction in herbivory	180.75	186.8	194.6	163.8	166.2	152.2	156.2	142.2	116.6	91	55.4	43.4	44.8	42.2	1	12	11
		Warmed, reduction in herbivory	254.2	307.6	367.2	353.2	389.8	259.4	373.4	357	345.4	310	271.6	201.4	116	46	2	1	2
		Warmed, reduction in herbivory	247.8	333	390	365.6	393.8	357	397.4	401.2	359.4	381	279.2	228.6	97.2	25.8	2	1	6
		Warmed, reduction in herbivory	250.2	273.2	269.4	265.6	259.4	198.6	226	179.2	217.2	203.2	59.4	19.4	0	0	2	1	9
		Warmed, reduction in herbivory	242.6	306.6	344.4	320.2	320	263.2	247.6	264.4	189.2	166.2	120	29.6	10.6	0	2	1	11
		Warmed, reduction in herbivory	260.4	228.8	149.8	184.2	228.8	147.2	148.4	163.8	91	27	0	0	0	0	2	1	19
		Warmed, reduction in herbivory	250.4	267	337.8	273.4	260.8	326.2	245	228.4	209.6	245	184.2	142.8	93.4	13	2	14	2
		Warmed, reduction in herbivory	206.25	234	249.4	249.2	260.6	204.8	245.4	204.4	179	161	123.8	80.8	49	0	2	14	9
		Warmed, reduction in herbivory	183.2	197	171.2	188	147.8	97.6	158.6	125.8	92.4	53.6	22	5.4	0	0	2	14	11
		Warmed, reduction in herbivory	166.8	157.8	174.2	123.6	150	122.2	90.8	89.2	63	62.8	37.2	24.4	22.4	0	2	14	19
		Warmed, reduction in herbivory	173	137.6	144.8	156.8	161.6	231.2	143.8	109.2	27.4	0	0	0	0	0	2	18	2
		Warmed, reduction in herbivory	198.4	261.8	278.2	277	292.4	250.2	310	256.6	224.8	287.2	215	176.8	117.8	42.6	2	18	6
		Warmed, reduction in herbivory	188.2	279.6	386	349.4	362.2	297.4	315.2	271.6	238.4	205.6	122.8	21	0	0	2	18	9
		Warmed, reduction in herbivory	152.6	174.4	204.8	175.4	164.2	136	123.2	70.4	88.2	61.8	44.8	0	0	0	2	18	11
		Warmed, reduction in herbivory	245.4	171.25	137.6	103.2	99.8	83.6	127.4	124.8	104.6	63.2	47.2	3	0.4	0	2	18	19
		Warmed, reduction in herbivory	265	234	179.4	149	159.8	133.4	38	10.6	0	0	0	0	0	0	3	6	2
		Warmed, reduction in herbivory	306.4	344.2	367.2	357.2	387.6	316.6	300	212.2	54.8	33.8	5.4	0	0	0	3	6	6
		Warmed, reduction in herbivory	231.5	188.75	120.25	157.25	171	119.75	116.75	8.5	0	0	0	0	0	0	3	6	9
		Warmed, reduction in herbivory	270.333	421.4	431.8	431.8	436.8	403.8	414	394.8	330.4	374.8	289.8	87.6	26.2	4.2	3	6	11
		Warmed, reduction in herbivory	259.4	251.6	231.4	198.2	260.8	230.2	154.8	204.8	187	68.4	37.6	0	0	0	3	6	19
		Warmed, reduction in herbivory	284.8	278.6	260.6	177	159.8	110.6	96.4	71	22.4	0	0	0	0	0	3	16	2
		Warmed, reduction in herbivory	265.8	298.8	308.8	283.6	326.6	273.4	309	240.2	104	45.2	0	0	0	0	3	16	6
		Warmed, reduction in herbivory	282.4	286	179	221.2	254.4	113.2	182	60	0	0	0	0	0	0	3	16	9
		Warmed, reduction in herbivory	314	468.6	458.2	392.4	381	346.8	358.2	296.4	230.2	136.4	47.8	0	0	0	3	16	11
		Warmed, reduction in herbivory	335.4	447	518	445.8	498.8	450.8	420.4	444.4	397.6	260.6	115.6	8	0	0	3	16	19
		Warmed, reduction in herbivory	293.6	284.8	360.8	316.4	320.2	181.8	279.2	243.6	126.6	75.4	38.8	0	0	0	3	28	2
		Warmed, reduction in herbivory	307.6	397.4	345.4	283.4	295.6	233.6	292.4	243	228.4	178.2	60.4	6.8	3.2	0	3	28	6
		Warmed, reduction in herbivory	231.2	301.4	285.8	235.2	277	218.8	227.2	195.4	103.8	64.6	0	0	0	0	3	28	9
		Warmed, reduction in herbivory	251.6	241.4	132	104.4	94	67	64.2	31.2	22.4	0	0	0	0	0	3	28	11
		Warmed, reduction in herbivory	267	284.8	269.4	217.4	259.4	213.6	151.6	143.8	0.8	0	0	0	0	0	3	28	19
		Warmed, reduction in herbivory	288.6	274.4	229.6	173.4	126.4	135	92	5.8	0	0	0	0	0	0	4	12	2
		Warmed, reduction in herbivory	246.4	273.4	231.4	205.6	234	235.2	189	145.8	35.8	0	0	0	0	0	4	12	6
		Warmed, reduction in herbivory	249	125	188.2	168.2	57.8	18.6	0	0	0	0	0	0	0	0	4	12	9
		Warmed, reduction in herbivory	229.75	215.333	17.6667	0.666667	0	0	0	0	0	0	0	0	0	0	4	12	9
		Warmed, reduction in herbivory	242.667	223.8	142.2	70	27	0	0	0	0	0	0	0	0	0	4	12	11
		Warmed, reduction in herbivory	272	263	171.6	116.8	115.6	71.2	0	0	0	0	0	0	0	0	4	12	19
		Warmed, reduction in herbivory	230	192		211	103	0	0	0	0	0	0	0	0	0	4	14	2
		Warmed, reduction in herbivory	217.25	265.2	340.6	329	317.6	288.2	323.6	309.6	226	171.4	126.8	66.4	53.6	0	4	14	6
		Warmed, reduction in herbivory	276.667	291	286.2	208.8	197.8	157.2	88.6	82	71.4	49.8	46	1.6	0	0	4	14	19
		Warmed, reduction in herbivory	170.8	287	334.2	278.2	284.6	216.75	202.2	136.2	78.6	29	24	0	0	0	4	19	2
		Warmed, reduction in herbivory	223.667	186.8	218.8	194.6	179.2	117	82	0	0	0	0	0	0	0	4	19	6
		Warmed, reduction in herbivory	168.5	151	184.6	151.4	95.2	52.6	46.4	38.4	4.2	0	0	0	0	0	4	19	9
		Warmed, reduction in herbivory	156	177.75	145.5	128.25	99.75	71	40	30.5	0	0	0	0	0	0	4	19	11
		Warmed, reduction in herbivory	206.25	170.4	59	49.4	36.2	3.4	0	0	0	0	0	0	0	0	4	19	19

## Sheet: Fig 2 c
	Figure 2 c	Note! Means in the figure are estimated marginal means produced by the fitted statistical model and may thus deviate from the means calculated directly from this raw data.
		The variables needed for statistical tests (e.g. birch species and genotype, block, covariates) are also provided.
			Chlorophyll (mg m-2)
		Treatment	1 July	17 July	7 Aug	30 Aug	3 Sep	6 Sep	10 Sep	13 Sep	17 Sep	20 Sep	24 Sep	27 Sep	30 Sep	Birch species	Genotype	Plot			Plot	Vascular plant cover	Moss cover	Lichen cover	OM%	Block	Warming	Reduction in herbivory
		Ambient air, natural herbivory	291	313.8	444.4	416.6	190.8	201.4	145.6	156.2	101.2	56.8	18	0	0	1	8	1			1	76.32	46.56	7.52	30.8176	1	0	0
		Ambient air, natural herbivory	235.2	236.5												1	11	1			2	61.04	43.6	0.72	13.5934	1	1	1
		Ambient air, natural herbivory	241.8	255.4	336.6	259.6	187.6	114.2	108	73	26	0	0	0	0	1	12	1			3	56	45.68	2.96	8.69146	1	0	1
		Ambient air, natural herbivory	235	303	351	172.5	109.5	103	69.5	22.5	0	0	0	0	0	1	8	7			4	29.44	17.28	11.36	9.99133	1	1	0
		Ambient air, natural herbivory	197	254.2	375.8	230	159.4	27.8	25	7.6	0	0	0	0	0	1	11	7			5	69.84	20	1.52	17.3806	2	0	1
		Ambient air, natural herbivory	186	224	262	125	0			0	0	0	0	0	0	1	12	7			6	70.16	3.36	0	25.4131	2	1	1
		Ambient air, natural herbivory	305.2	271.8	391.2	408.8	413.8	405.8	368.4	330.8	227.6	168	93.2	50.2	22.4	1	8	14			7	39.6	11.04	13.68	13.5214	2	0	0
		Ambient air, natural herbivory	355.6	399.333	439.2	379	261.75	231.75	92.75	40.75	0	0	0	0	0	1	12	14			8	63.04	16.24	5.2	13.3071	2	1	0
		Ambient air, natural herbivory	311.4	279.6	450.6	430.2	446.2	475.8	363	298	268.6	200	114	75.8	57.4	1	11	14			9	52.64	14	15.2	10.7497	3	1	1
		Ambient air, natural herbivory	379.8	244	519.2	499.8	481.2	452.8	426.2	337.4	190.2	94.2	9	0	0	1	8	16			10	39.6	64.96	2.96	24.7878	4	0	1
		Ambient air, natural herbivory	347.8	243	455.8	341.4	209.6	232.4	184.2	102.2	13	17	21	0	0	1	12	16			11	75.12	36	0.16	12.3457	4	1	1
		Ambient air, natural herbivory	313.8	301.2	477.4	492	485.2	505.2	408.8	352.4	303.8	221.6	184	197.6	87.6	1	11	16			12	49.2	9.84	16	10.1558	3	0	1
		Ambient air, natural herbivory	277.2	234	344.2	302.8	222.8	233.4	132.4	58.2	0	0	0	0	0	1	12	17			13	62	38.4	0	17.8725	3	1	0
		Ambient air, natural herbivory	376	99.3333	243											1	8	17			14	54.8	8.56	23.28	17.1249	3	0	0
		Ambient air, natural herbivory	241.4	226.2	329.2	361.6	344.4	325.6	261.4	246.8	246.6	154.2	79.6	52.8	33.2	1	11	17			15	70.56	32.8	0	22.0452	4	1	0
		Ambient air, natural herbivory	264.6	194	299.75	230.667	201.667	141.667	75.3333	59.6667	0	0	0	0	0	2	1	1			16	54.88	15.12	0	28.3977	4	0	0
		Ambient air, natural herbivory	206													2	18	1			17	58.96	85.28	0.16	10.5393	5	0	0
		Ambient air, natural herbivory	189.4	236.333	303.8	175	118.4	86	98	31.8	22.4	1	0	0	0	2	14	1			18	79.84	21.28	0	28.98	5	1	0
		Ambient air, natural herbivory	225	227.6	369.6	299.8	202.4	163	134.8	71.6	0	0	0	0	0	2	1	7			19	83.28	19.52	0.48	15.6303	5	1	1
		Ambient air, natural herbivory	238.8	236.333	344.2	305.2	225.2	201	115.2	62.6	21	5	6.4	0	0	2	14	7			20	61.68	61.44	9.52	38.3411	5	0	1
		Ambient air, natural herbivory	187	198.2	303.8	215.6	107.4	91.2	59.2	0	0	0	0	0	0	2	18	7
		Ambient air, natural herbivory	288.6	254.2	386.2	402	364.6	276.2	205.4	133.4	98.4	57	27.2	15.8	0	2	1	14
		Ambient air, natural herbivory	265.6	263	416.4	352.2	343	320.2	241.4	143.6	85.2	58.2	25	0	0	2	18	14
		Ambient air, natural herbivory	251.6	286.2	367.2	320	306.8	340.2	237.2	184	146.4	87.4	27.4	0	0	2	14	14
		Ambient air, natural herbivory	274.4	209	460.8	414	349.4	403.2	312	253	191.8	119.2	0	0	0	2	14	16
		Ambient air, natural herbivory	316.8	320.4	494.8	434.2	402	442	384.4	376.4	299.8	196.6	114.6	73	39.8	2	1	16
		Ambient air, natural herbivory	205.8	149.667	445.8	344.667	308.667	322.333	217.333	137.333	66.3333	24	0	0	0	2	18	16
		Ambient air, natural herbivory	245.2	199.6	341.8	324.2	286.6	254.4	103.4	61	6.4	0	0	0	0	2	18	17
		Ambient air, natural herbivory	292.2	199.6	310	231.6	154	103.8	50.2	38.6	0	0	0	0	0	2	1	17
		Ambient air, natural herbivory	259.2		401.5	320	313.333	324.333	250.667	221.667	135	25.6667	0	0	0	2	14	17
		Ambient air, natural herbivory	262	302.4	343.2	271.8	102.6	53.2	62.6	0	0	0	0	0	0	3	6	1
		Ambient air, natural herbivory	315.2	136.4												3	16	1
		Ambient air, natural herbivory	308.8	319	352	97.2	90.4	64.8	35.8	0	0	0	0	0	0	3	28	1
		Ambient air, natural herbivory	295	254.2	355.8	206.8	176	79.4	60	27.8	0	0	0	0	0	3	6	7
		Ambient air, natural herbivory	300	258	330.6	48	30.4	0		0	0	0	0	0	0	3	16	7
		Ambient air, natural herbivory	286	308.8	391.4	109.2	38.6	53.2	30.4	0	0	0	0	0	0	3	28	7
		Ambient air, natural herbivory	357	385	523.2	447.667	470	472.333	265	165	111.333	48.6667	37.3333	0	0	3	16	14
		Ambient air, natural herbivory	346.8	325.4	449.4	342.8	332.6	346	217.2	94	44.8	15.8	0	0	0	3	28	14
		Ambient air, natural herbivory	343	370.6	516.4	377.8	213.6	172.4	134.6	110.6	80.2	43.8	21	0	0	3	6	14
		Ambient air, natural herbivory	296	293.6	406.6	321.6	201.2	159.8	73	52.8	14.4	9	0	0	0	3	6	16
		Ambient air, natural herbivory	339	194.6	317.8	302.8	244.8	161.2	117	115.4	45.8	27	0	0	0	3	16	16
		Ambient air, natural herbivory	320.2	291.2	421.6	226.6	201.4	153.6	137.6	85	35.6	0	0	0	0	3	28	16
		Ambient air, natural herbivory	268.333	116	381.2	360.2	231.8	153.6	129.4	105.2	19.8	5	0	0	0	3	6	17
		Ambient air, natural herbivory	307.6													3	28	17
		Ambient air, natural herbivory	295	107.2												3	16	17
		Ambient air, natural herbivory	183.667	233	277.5	239.5	165.5	112	75	29	0	0	0	0	0	4	14	1
		Ambient air, natural herbivory	227	186	363	0	0			0	0	0	0	0	0	4	19	1
		Ambient air, natural herbivory	252.8	232.6	258.75	0	0			0	0	0	0	0	0	4	12	1
		Ambient air, natural herbivory	257	300	460.333	377.5	283	219.5	122	25	0	0	0	0	0	4	14	7
		Ambient air, natural herbivory	309	274.8	473.6	141.4	81.4	33.2	0	0	0	0	0	0	0	4	12	7
		Ambient air, natural herbivory	166.8	135												4	19	7
		Ambient air, natural herbivory	367	363.2	426.6	160	130	0		0	0	0	0	0	0	4	12	14
		Ambient air, natural herbivory	324.2	370.8	439.2	193.333	119.333	72.3333	15	0	0	0	0	0	0	4	12	14
		Ambient air, natural herbivory	267	274.4	364.6	115.667	93.3333	106.667	55.3333	1.66667	0	0	0	0	0	4	12	16
		Ambient air, natural herbivory	321.4													4	12	16
		Ambient air, natural herbivory	198.25	204.5	279.6	291.25	144.5	203.25	126.5	104.75	84.5	29.75	24.75	0	0	4	19	16
		Ambient air, natural herbivory	275.8	216	297.6	210.2	160.4	119.2	0	0	0	0	0	0	0	4	14	17
		Ambient air, natural herbivory	231.75													4	19	17
		Ambient air, natural herbivory	225	240.2	343	159.8	94	54.6	21	0	0	0	0	0	0	4	12	17
		Ambient air, reduction in herbivory	207.2	269.6	316.4	335	356.4	300	251.6	204	172	150.4	78	47.6	29.2	1	11	3
		Ambient air, reduction in herbivory	221.4	257.8	287.4	293.2	251.8	238.2	171.2	87.8	15.8	9	3.6	0	0	1	12	3
		Ambient air, reduction in herbivory	334.4	331.6	458.2	409.8	414	332.2	324.2	268.4	214.8	198.6	67.6	31.8	14.4	1	8	3
		Ambient air, reduction in herbivory	217.4													1	12	5
		Ambient air, reduction in herbivory	251.8	275.8	547.2	506.6	537.4	504	349.6	165.8	50.2	45.8	0	0	0	1	11	5
		Ambient air, reduction in herbivory	317.8	355.8	566	440.8	442.2	387	393.8	371	325.6	270.4	118.2	17	0	1	8	5
		Ambient air, reduction in herbivory	312.6	354.2	589	436.8	409.8	226	161.6	129.4	82.4	23.8	0	0	0	1	11	10
		Ambient air, reduction in herbivory	344.4	235.2	364.6	343.2	313.4	278.8	174.6	143.8	77	42.6	26.4	0	0	1	8	10
		Ambient air, reduction in herbivory	304	281	356.8	353.6	279.8	233.8	127.6	86	11.6	2.2	0	0	0	1	12	10
		Ambient air, reduction in herbivory	264.4	265.8	523	479.8	430.2	378	327.4	142.8	114.8	70.8	25	3.6	0	1	11	12
		Ambient air, reduction in herbivory	257	286	500.2	458.2	352.8	325.8	253.2	127.8	58.2	26	7.6	0	0	1	12	12
		Ambient air, reduction in herbivory	316.4	313.6	405.2	291.8	236	285.2	182.4	175.4	90	64.6	18.4	2.2	9	1	8	12
		Ambient air, reduction in herbivory	279.6	329	569.8	509.2	431.8	427.8	406.4	320.4	155.8	134.4	0	0	0	1	8	20
		Ambient air, reduction in herbivory	268	319	644.8	542.8	553.4	577.8	542.8	442.2	427.4	359	304	257	181	1	11	20
		Ambient air, reduction in herbivory	193.75	211	383.6	338	302.333	333.333	203.667	137.333	68.6667	48	0	0	0	1	12	20
		Ambient air, reduction in herbivory	226.2	287.4	335.6	300	257	117.2	116	89.2	46.6	30.4	23.8	0	0	2	14	3
		Ambient air, reduction in herbivory	183.2	251.4	354.2	283.8	249	219.4	187.8	112.8	74.4	30	3.6	0	0	2	1	3
		Ambient air, reduction in herbivory	190.8	241.6	321.6	270.8	259.8	112.8	97	52	43.8	33.2	21	0	0	2	18	3
		Ambient air, reduction in herbivory	268.2		360.8	308.2	277	202	128.6	139.6	48	19.8	1	0	0	2	1	5
		Ambient air, reduction in herbivory	214.8	248	411.6	364.2	341.6	313.6	251.6	166	115.4	62	31.8	14.4	0	2	18	5
		Ambient air, reduction in herbivory	217.4	232.6	377.4	363.2	367.2	353.8	291.8	194.2	87.4	43.4	1	0	0	2	14	5
		Ambient air, reduction in herbivory	269.4	234	366	294.6	260	287	175.6	187.6	126.2	83.4	61	27.8	0	2	18	10
		Ambient air, reduction in herbivory	246.6	230	406.4	387	379.4	418	365.8	347.2	335	227.6	99	41.2	0	2	1	10
		Ambient air, reduction in herbivory	290	241.4	368.4	329.4	333.6	311	221.6	197.4	189.2	93.2	44.8	13	0	2	14	10
		Ambient air, reduction in herbivory	250.4	230	382.4	292.2	193	171.8	131.8	94.6	98.4	63.6	43.6	21	0	2	14	12
		Ambient air, reduction in herbivory	274.4	266.8	453.2	372.6	380.4	396.6	334.8	341.6	247.6	97.6	3.6	0	0	2	1	12
		Ambient air, reduction in herbivory	244.2	220	373.6	290.6	276	283.8	211.4	147.4	100.4	49.8	6.4	0	0	2	18	12
		Ambient air, reduction in herbivory	225	196	387.4	263.6	258.4	277.2	179.4	163.4	120.6	58	30.4	15.8	0	2	18	20
		Ambient air, reduction in herbivory	236.2	277	505.2	435.6	404.6	454.2	430.2	399.2	373.6	249	124	85	54.2	2	1	20
		Ambient air, reduction in herbivory	246.4		439.54	393.75	283	292.25	214.75	150	146.75	91.25	103	51.5	41.5	2	14	20
		Ambient air, reduction in herbivory	281	341.6	473.4	376.6	299	218	195	118.6	3.6	0	0	0	0	3	16	3
		Ambient air, reduction in herbivory	265.6	292.2	363.2	87.8	65.4	50.6	31.8	0	0	0	0	0	0	3	28	3
		Ambient air, reduction in herbivory	201	383.4	373.6	292	200.4	108	101.2	55.4	66.8	0	0	0	0	3	6	3
		Ambient air, reduction in herbivory	206.2	317.6	425.4	218.8	150.8	161.6	148.2	122.8	74.4	33.2	0	0	0	3	6	5
		Ambient air, reduction in herbivory	278.2													3	16	5
		Ambient air, reduction in herbivory	256.8	306.4	459.8	316.4	284.2	251.5	146.4	69.8	0	0	0	0	0	3	28	5
		Ambient air, reduction in herbivory	245.2	265.6	388.8	419.4	213.4	66.8	0	0	0	0	0	0	0	3	6	10
		Ambient air, reduction in herbivory	341.8	291.2	454.4	353.8	90.8	74.8	52	0	0	0	0	0	0	3	16	10
		Ambient air, reduction in herbivory	379.8	320.4	470.8	359	271	297.6	178.2	122.6	66.2	21	10.4	0	0	3	28	10
		Ambient air, reduction in herbivory	312.6	210	392.6	357.8	361.8	387	302.6	164.4	56.6	10	0	0	0	3	16	12
		Ambient air, reduction in herbivory	259.4													3	6	12
		Ambient air, reduction in herbivory	289.8		386	285.2	241.4	194.2	87.4	63.6	48	6.4	0	0	0	3	28	12
		Ambient air, reduction in herbivory	292.4	251.8	452	349.6	293.6	6.4	53.2	48	21	0	0	0	0	3	28	20
		Ambient air, reduction in herbivory	299.8		252.8	212.667	194.667	195	116.333	48.6667	0	0	0	0	0	3	16	20
		Ambient air, reduction in herbivory	261.8	156												3	6	20
		Ambient air, reduction in herbivory	228.8	256.6	297.2	137.8	88.6	26.2	0	0	0	0	0	0	0	4	19	3
		Ambient air, reduction in herbivory	280.6	322.8	457.2	375.2	315	297.8	256	165	63.6	27.8	18.4	7.6	0	4	14	3
		Ambient air, reduction in herbivory	276	341.8	468.4	177.4	159	87.8	35.8	0	0	0	0	0	0	4	12	3
		Ambient air, reduction in herbivory	197	213	380.333					0	0	0	0	0	0	4	19	5
		Ambient air, reduction in herbivory	272.75													4	12	5
		Ambient air, reduction in herbivory	201.25	323.333	211	246	186	273	186	45	5	45	0	0	0	4	14	5
		Ambient air, reduction in herbivory	317.6	306.4	416.4	330.6	175.8	101.2	42.6	1	0	0	0	0	0	4	12	10
		Ambient air, reduction in herbivory	214.6	173	292.2	174.667	95.6667	97.6667	88.6667	0	0	0	0	0	0	4	19	10
		Ambient air, reduction in herbivory	370.8	359.6	585.2	377	181.75	212	80	11.25	0	0	0	0	0	4	12	10
		Ambient air, reduction in herbivory	378.4	348	518	243.8	53.8	83.8	35.8	0	0	0	0	0	0	4	12	12
		Ambient air, reduction in herbivory	377.2	391.4	559.6	269.4	174.4	62.4	14.4	14.4	0	0	0	0	0	4	12	12
		Ambient air, reduction in herbivory	198.4	223.8	464.667	224.8	51.6	0		0	0	0	0	0	0	4	19	12
		Ambient air, reduction in herbivory	206.25	239.5	332.8	115.5	0	0		0	0	0	0	0	0	4	14	20
		Ambient air, reduction in herbivory	195.8	193.4	377.2	274.4	83.8	46.6	17	0	0	0	0	0	0	4	19	20
		Ambient air, reduction in herbivory	343.2	329	492.796	134.8	38.6	0	0	0	0	0	0	0	0	4	12	20
		Warmed, natural herbivory	387.4	401.6	567.4	481	508	564.6	538.8	512	530.8	545.6	552.4	514.6	466.2	1	11	4
		Warmed, natural herbivory	369.6	354.4	488.8	498.8	510.4	563.2	499.8	486.6	468	489.2	458.4	376.6	317.6	1	8	4
		Warmed, natural herbivory	322.8	346.6	478.4	490.4	528	565.6	526.8	481	496	498.6	489.2	465	388.6	1	12	4
		Warmed, natural herbivory	298.6	257.667	315	168	28.3333	0		0	0	0	0	0	0	1	8	8
		Warmed, natural herbivory	214.8	217.333	367.2	259.667	237.333	235	137.333	77.6667	53	0	0	0	0	1	12	8
		Warmed, natural herbivory	217.2	192.2	343.2	302.8	278.6	312.2	314.8	292	274.6	285.2	162	129.4	93.2	1	11	8
		Warmed, natural herbivory	234.75													1	12	13
		Warmed, natural herbivory	356.8	321.6	421.4	438.2	462.6	534.8	453	474.4	528	499.8	454.4	439.6	354.8	1	8	13
		Warmed, natural herbivory	247.8		300	303.25	281.5	340.25	296.75	337	385.5	348.5	370.5	377.25	313.5	1	11	13
		Warmed, natural herbivory	277													1	11	15
		Warmed, natural herbivory	317.6	27.3333												1	8	15
		Warmed, natural herbivory	136.2													1	12	15
		Warmed, natural herbivory	283.4		450.8	487.8	445.2	486.6	446.2	416.6	440.8	371	370	298	248.2	1	12	18
		Warmed, natural herbivory	359.4	283.4	514.2	538.8	510.6	547	498.4	552	549.6	492	384.6	277.6	182.2	1	8	18
		Warmed, natural herbivory	334	339.4	610.6	552.2	541.4	572.6	520	513.2	548.4	368.2	190	67.4	42.6	1	11	18
		Warmed, natural herbivory	314	307.6	402.6	347	355	340	288	193.4	185.2	169.2	53.8	23.8	6.4	2	14	4
		Warmed, natural herbivory	296.2	293.8	491.2	497.2	482.4	553.6	494.6	418	471.8	418.2	293.4	258.8	162.4	2	18	4
		Warmed, natural herbivory	322.8	382.6	496	458.4	441	509.2	463.6	404.4	430.2	380.4	258.4	168	86	2	1	4
		Warmed, natural herbivory	211	175.4	296	167.8	158.6	167.8	107.8	68	50.6	14.4	0	0	0	2	18	8
		Warmed, natural herbivory	283.4	269.6	396.4	334.8	320	345.8	316	242.6	200.2	177.2	118.6	58.4	32.8	2	1	8
		Warmed, natural herbivory	196	274.333	375	321.6	298.6	325.6	267.6	209.2	172.2	145	26	0	0	2	14	8
		Warmed, natural herbivory	247.8		255.5											2	18	13
		Warmed, natural herbivory	305.2	268.2	469.8	448.8	412.6	466.6	428.6	445	455.6	399.4	296.2	267	152.8	2	1	13
		Warmed, natural herbivory	209.8	236.25	334	251.6	122.4	116	90.4	102.6	82.4	50.6	39.8	21	6.4	2	14	13
		Warmed, natural herbivory	255.4													2	14	15
		Warmed, natural herbivory	203.4													2	1	15
		Warmed, natural herbivory	193.4													2	18	15
		Warmed, natural herbivory	203.4		499.5	425.333	391.333	407.333	385	342.333	342.333	204	43.3333	10.6667	0	2	18	18
		Warmed, natural herbivory	316.6	258.2	486.2	395.2	368.6	397.6	322.8	284.2	320.4	244	161.2	138.8	106.4	2	1	18
		Warmed, natural herbivory	284.6		528	553	483	552.667	501.333	541.333	552.667	422.667	313.333	148	61	2	14	18
		Warmed, natural herbivory	362	410	638.4	608.4	627.2	678.4	601.8	522.8	403.4	235.4	18.4	0	0	3	16	4
		Warmed, natural herbivory	382.2	420.4	510.2	429	434	469.2	453	380.4	403.4	368.4	184.4	70.8	23.4	3	6	4
		Warmed, natural herbivory	403.8	440.8	605.4	497.4	497	538.6	412.6	331.2	138.4	54.2	9	0	0	3	28	4
		Warmed, natural herbivory	287.333	304	382.2	150	0	0		0	0	0	0	0	0	3	6	8
		Warmed, natural herbivory	312.6	283	491.2	393.8	410.2	442.2	349.6	225.2	142.6	78.4	37.2	0	0	3	16	8
		Warmed, natural herbivory	322.6	320.2	478.6	373.6	325.6	304.2	178.2	109.2	62.6	25	17	0	0	3	28	8
		Warmed, natural herbivory	319.2	280.8	480	395.2	296.6	318.2	259	209.6	189.6	117.2	62.2	29.2	6.4	3	6	13
		Warmed, natural herbivory	334	206	402.6	355.2	235.8	284.6	217.4	244.6	232.4	145.2	74.4	30.4	17	3	16	13
		Warmed, natural herbivory	249.2	250.4	357	323	231.6	267.8	127.6	135.6	61	25	0	0	0	3	28	13
		Warmed, natural herbivory	314		407.6	461	430.2	477	383.2	337.6	295	190.4	28.4	7.6	0	3	6	15
		Warmed, natural herbivory	315.2													3	16	15
		Warmed, natural herbivory	55.4													3	28	15
		Warmed, natural herbivory	185.6													3	6	15
		Warmed, natural herbivory	368.2	240.4	585.2	478.6	442.4	470.4	373.6	321.8	270.8	189	70	14.4	0	3	28	18
		Warmed, natural herbivory	378.6													3	16	18
		Warmed, natural herbivory	342	345.4	521.8	595.2	552.2	610	552.4	564.2	431.4	234.4	110.6	43.4	6.4	3	6	18
		Warmed, natural herbivory	326.4	320.2	492.6	485	404.8	412.6	249.8	102.6	0	0	0	0	0	4	12	4
		Warmed, natural herbivory	335.4	348.2	488.8	329.8	202.2	120	82.4	42.6	14.4	0	0	0	0	4	19	4
		Warmed, natural herbivory	330.4	371	647.4	560.4	544.4	580.4	469	238.6	160.2	54.2	0	0	0	4	14	4
		Warmed, natural herbivory	181	211	276	0	0	0		0	0	0	0	0	0	4	19	8
		Warmed, natural herbivory	198.2	232.333	308.8	62	71	64.3333	55.3333	0	0	0	0	0	0	4	14	8
		Warmed, natural herbivory	344.2	388.667	473.4	357	266.5	109.5	0	0	0	0	0	0	0	4	12	8
		Warmed, natural herbivory	291	352.25	441.8	312.25	230	179.75	2.75	0	0	0	0	0	0	4	12	13
		Warmed, natural herbivory	179.25	184.4	227.6	119.5	28.75	0	0	0	0	0	0	0	0	4	19	13
		Warmed, natural herbivory				266	112	72	0	0	0	0	0	0	0	4	14	18
		Warmed, natural herbivory	226.2													4	12	13
		Warmed, natural herbivory	204.5	211	373.4	246	32	0	0	0	0	0	0	0	0	4	19	15
		Warmed, natural herbivory	318													4	12	15
		Warmed, natural herbivory	256.8													4	12	18
		Warmed, natural herbivory	229													4	19	18
		Warmed, reduction in herbivory	280.8	336.6	544.4	521.2	509.2	588.4	552.2	436.8	513.4	500	448.8	419.6	348	1	12	2
		Warmed, reduction in herbivory	434.2													1	11	2
		Warmed, reduction in herbivory	390	426.8	604.4	575	603.2	698.6	659.6	600.6	643.4	646.2	596.4	557.8	430.2	1	8	2
		Warmed, reduction in herbivory	320	348	505.2	517.6	508.2	556.2	487.8	489.2	509.4	504.2	491.8	459.8	361.8	1	12	6
		Warmed, reduction in herbivory	448.2	382.4	559.6	560.4	550.8	610	535	526.8	561.4	555	516	455.8	335	1	8	6
		Warmed, reduction in herbivory	360.8	469.8	617.2	630	636.8	763	631.4	614	679.6	683.8	603	466.2	387	1	11	6
		Warmed, reduction in herbivory	394.8	364.8	526.6	593.8	577.6	718.8	615.4	587.2	640.8	636.6	542.8	495.8	426.4	1	11	9
		Warmed, reduction in herbivory	330.4	305.2	492.6	455.6	438.2	500	439.6	438.2	372.6	337	197.6	216.2	160	1	8	9
		Warmed, reduction in herbivory	278.4	221.2	391	337.4	342.8	411.4	321.4	221.4	236.2	218.8	0	0	0	1	12	9
		Warmed, reduction in herbivory	301.2	250.2	335.6	389.8	363	407.2	329.6	340.4	322.8	208.6	94.6	53.2	29.2	1	12	11
		Warmed, reduction in herbivory	329	354.6	620.6	564.4	601.8	623.4	577.8	567.2	619.2	591	528.2	544.2	319.4	1	11	11
		Warmed, reduction in herbivory	340.4	317.8	436.8	506.8	489.2	563	486.8	477.2	525.4	513.4	477	426	349.6	1	8	11
		Warmed, reduction in herbivory	296	293.6	501.4	497.2	501.2	536	495.8	529.2	518.8	469.2	364.6	254.2	182.4	1	8	19
		Warmed, reduction in herbivory	304.8	307.4	568.6	579.2	604.6	618	569.8	602	635.6	568.4	482.6	357.6	316	1	11	19
		Warmed, reduction in herbivory	358.2	364.6	511.6	473.2	454	506.6	476.8	367.2	459.8	442	277.2	189	122	2	1	2
		Warmed, reduction in herbivory	274.4	281	457	412.6	393.8	426.2	393.8	340.2	306.6	280.4	253.4	205.4	155.8	2	18	2
		Warmed, reduction in herbivory	260.6	248	539.4	476	459.8	541.6	497.4	420.8	435.4	400.4	282.4	197	136.6	2	14	2
		Warmed, reduction in herbivory	304.8	294.8	450.6	477.2	467.6	514.4	475.8	458.4	491.8	477	428.6	365.6	267.8	2	18	6
		Warmed, reduction in herbivory	335.4	355.8	467.2	447.4	443.6	501.2	461	396.6	427.8	408.6	334.8	204.6	111.2	2	1	6
		Warmed, reduction in herbivory	194.8	230	418	444.8	255	295.4	253.8	253.6	209.4	123.6	33.2	6.4	0	2	18	9
		Warmed, reduction in herbivory	293.6	312.5	558.4	557.6	324.8	358.4	300.8	303.4	296.8	252.4	284.8	78.4	39.4	2	14	9
		Warmed, reduction in herbivory	240.2	311.4	449.8	430	427.6	470.4	405.8	369.6	389.8	360.4	145	134.2	83.8	2	1	9
		Warmed, reduction in herbivory	278.4	260.6	425.2	388.4	376.2	423.2	344.2	361.6	333.8	262.8	188	126.4	73.8	2	1	11
		Warmed, reduction in herbivory	239	211	374	385.8	377.8	391	338.8	361.6	320	183.2	120	83.8	71.6	2	18	11
		Warmed, reduction in herbivory	232.6	245.2	427.8	394	288.2	315.2	234.4	186.8	163.8	136	101.2	67.6	47.4	2	14	11
		Warmed, reduction in herbivory	245.2	191.8	465.8	412.8	440.8	437	411.4	408.6	388.4	296	181	104.8	77.2	2	18	19
		Warmed, reduction in herbivory	272.2													2	14	19
		Warmed, reduction in herbivory	292.2	248	495.2	474.4	474.4	513.2	447.6	431.4	404.8	231.8	156.2	129.4	86.4	2	1	19
		Warmed, reduction in herbivory	406.4													3	6	2
		Warmed, reduction in herbivory	308.8													3	16	2
		Warmed, reduction in herbivory	338	349.4	480	454.2	455.4	475.6	431.6	313.4	292	161.6	36.8	7.6	0	3	28	2
		Warmed, reduction in herbivory	325.4	347	559.8	408.6	395.4	486.4	369.6	356.4	230.2	144.4	11.4	0	0	3	6	6
		Warmed, reduction in herbivory	419.2													3	16	6
		Warmed, reduction in herbivory	338	417.8	586.4	452.8	451.6	477	439.6	364.4	247.6	92.2	25.8	3.6	0	3	28	6
		Warmed, reduction in herbivory	265.8													3	28	9
		Warmed, reduction in herbivory	334.4	232.8												3	6	9
		Warmed, reduction in herbivory	273.4	317.8	379.8	111.6	153.2	91.8	38.6	10.4	0	0	0	0	0	3	16	9
		Warmed, reduction in herbivory	392.4													3	16	11
		Warmed, reduction in herbivory	307.4	235.2	340.6	340.4	303.8	228.8	106.6	79.8	69	11.4	8.6	0	0	3	28	11
		Warmed, reduction in herbivory	350.8	320.2	457	512	500	546.8	406	244	188.4	116	7.6	0	0	3	6	11
		Warmed, reduction in herbivory	320.2													3	28	19
		Warmed, reduction in herbivory	321.8													3	16	19
		Warmed, reduction in herbivory	194.6													3	6	19
		Warmed, reduction in herbivory	204.5	230		0	0	0	0	0	0	0	0	0	0	4	14	2
		Warmed, reduction in herbivory	335.6	354.6	558.6	541.6	498.6	375.2	194.8	89.6	66.8	38.6	0	0	0	4	12	2
		Warmed, reduction in herbivory	255.4	319	491.5	511.5	492.75	536.25	435.75	232.75	0	0	0	0	0	4	19	2
		Warmed, reduction in herbivory	282	353.2	436.8	302.6	229.2	213.6	163	153.6	21	9	0	0	0	4	19	6
		Warmed, reduction in herbivory	311.6													4	12	6
		Warmed, reduction in herbivory	258	276	515.4	485.2	446.2	472.2	390.2	362.2	323.2	186.4	16.6	0	0	4	14	6
		Warmed, reduction in herbivory	249.2		364.6	293.5	286.5	296.5	172.5	26	0	0	0	0	0	4	14	19
		Warmed, reduction in herbivory	292.4		414.333	305.4	152.8	133.4	89.2	0	0	0	0	0	0	4	12	19
		Warmed, reduction in herbivory	237.4													4	19	19
		Warmed, reduction in herbivory	210.8													4	12	9
		Warmed, reduction in herbivory	287.2	326.2	393.25	232	134.8	150.8	109.2	53.2	0	0	0	0	0	4	19	9
		Warmed, reduction in herbivory	334	369.6	436.8	213.5	203.5	210.5	153.5	9	0	0	0	0	0	4	12	9
		Warmed, reduction in herbivory	361	213.6	478.6	400.5	223.25	24.25	24	0	0	0	0	0	0	4	12	11
		Warmed, reduction in herbivory	297	186	335	337	259.5	200.5	167	46	0	0	0	0	0	4	19	11

## Sheet: Fig 2 d
	Figure 2 d	Note! Means in the figure are estimated marginal means produced by the fitted statistical model and may thus deviate from the means calculated directly from this raw data.
		The variables needed for statistical tests (e.g. birch species and genotype, block, covariates) are also provided.
		Treatment	Damage Index	Birch species	Genotype	Plot						Plot	Vascular plant cover	Moss cover	Lichen cover	OM%	Block	Warming	Reduction in herbivory
		Ambient air, natural herbivory	0.875	1	8	1						1	76.32	46.56	7.52	30.8176	1	0	0
		Ambient air, natural herbivory	0.125	1	8	7						2	61.04	43.6	0.72	13.5934	1	1	1
		Ambient air, natural herbivory	9.63636	1	8	14						3	56	45.68	2.96	8.69146	1	0	1
		Ambient air, natural herbivory	2.25	1	8	16						4	29.44	17.28	11.36	9.99133	1	1	0
		Ambient air, natural herbivory	0.8	1	8	17						5	69.84	20	1.52	17.3806	2	0	1
		Ambient air, natural herbivory	5.68421	1	11	1						6	70.16	3.36	0	25.4131	2	1	1
		Ambient air, natural herbivory	1.66667	1	11	7						7	39.6	11.04	13.68	13.5214	2	0	0
		Ambient air, natural herbivory	1	1	11	14						8	63.04	16.24	5.2	13.3071	2	1	0
		Ambient air, natural herbivory	2.125	1	11	16						9	52.64	14	15.2	10.7497	3	1	1
		Ambient air, natural herbivory	0.25	1	11	17						10	39.6	64.96	2.96	24.7878	4	0	1
		Ambient air, natural herbivory	2.25	1	12	1						11	75.12	36	0.16	12.3457	4	1	1
		Ambient air, natural herbivory	0.666667	1	12	7						12	49.2	9.84	16	10.1558	3	0	1
		Ambient air, natural herbivory	1.71429	1	12	14						13	62	38.4	0	17.8725	3	1	0
		Ambient air, natural herbivory	2.14286	1	12	16						14	54.8	8.56	23.28	17.1249	3	0	0
		Ambient air, natural herbivory	1.71429	1	12	17						15	70.56	32.8	0	22.0452	4	1	0
		Ambient air, natural herbivory	3.3	2	1	1						16	54.88	15.12	0	28.3977	4	0	0
		Ambient air, natural herbivory	4.53333	2	1	7						17	58.96	85.28	0.16	10.5393	5	0	0
		Ambient air, natural herbivory	3.61905	2	1	14						18	79.84	21.28	0	28.98	5	1	0
		Ambient air, natural herbivory	1.44444	2	1	16						19	83.28	19.52	0.48	15.6303	5	1	1
		Ambient air, natural herbivory	3.15	2	1	17						20	61.68	61.44	9.52	38.3411	5	0	1
		Ambient air, natural herbivory	0.545455	2	14	1
		Ambient air, natural herbivory	0	2	14	7
		Ambient air, natural herbivory	0.571429	2	14	14
		Ambient air, natural herbivory	0.470588	2	14	16
		Ambient air, natural herbivory	1.45455	2	14	17
		Ambient air, natural herbivory	0.583333	2	18	1
		Ambient air, natural herbivory	0.133333	2	18	7
		Ambient air, natural herbivory	0.181818	2	18	14
		Ambient air, natural herbivory	0	2	18	16
		Ambient air, natural herbivory	1.5	2	18	17
		Ambient air, natural herbivory	0.111111	3	6	1
		Ambient air, natural herbivory	0	3	6	7
		Ambient air, natural herbivory	1.04	3	6	14
		Ambient air, natural herbivory	0	3	6	16
		Ambient air, natural herbivory	0	3	6	17
		Ambient air, natural herbivory	0.19	3	16	1
		Ambient air, natural herbivory	0.0263158	3	16	7
		Ambient air, natural herbivory	0.0666667	3	16	14
		Ambient air, natural herbivory	0.0277778	3	16	16
		Ambient air, natural herbivory	0	3	16	17
		Ambient air, natural herbivory	0.138889	3	28	1
		Ambient air, natural herbivory	0	3	28	7
		Ambient air, natural herbivory	0.025641	3	28	14
		Ambient air, natural herbivory	0.925926	3	28	16
		Ambient air, natural herbivory	0.315789	3	28	17
		Ambient air, natural herbivory	0	4	12	1
		Ambient air, natural herbivory	0.25	4	12	7
		Ambient air, natural herbivory	0	4	12	14
		Ambient air, natural herbivory	0	4	12	16
		Ambient air, natural herbivory	0.75	4	12	16
		Ambient air, natural herbivory	0.5	4	12	17
		Ambient air, natural herbivory	0	4	14	1
		Ambient air, natural herbivory	0	4	14	7
		Ambient air, natural herbivory	0.666667	4	14	17
		Ambient air, natural herbivory	0	4	19	1
		Ambient air, natural herbivory	0	4	19	7
		Ambient air, natural herbivory	0.25	4	19	17
		Ambient air, reduction in herbivory	0.0769231	1	8	3
		Ambient air, reduction in herbivory	0.8	1	8	5
		Ambient air, reduction in herbivory	0.230769	1	8	10
		Ambient air, reduction in herbivory	0.222222	1	8	12
		Ambient air, reduction in herbivory	0.0909091	1	8	20
		Ambient air, reduction in herbivory	1.45	1	11	3
		Ambient air, reduction in herbivory	0.25	1	11	5
		Ambient air, reduction in herbivory	1.82609	1	11	10
		Ambient air, reduction in herbivory	2.04	1	11	12
		Ambient air, reduction in herbivory	0.666667	1	11	20
		Ambient air, reduction in herbivory	0	1	12	3
		Ambient air, reduction in herbivory	0.571429	1	12	5
		Ambient air, reduction in herbivory	1	1	12	10
		Ambient air, reduction in herbivory	0.142857	1	12	12
		Ambient air, reduction in herbivory	2.25	1	12	20
		Ambient air, reduction in herbivory	0.0952381	2	1	3
		Ambient air, reduction in herbivory	0.192308	2	1	5
		Ambient air, reduction in herbivory	1.5	2	1	10
		Ambient air, reduction in herbivory	0.538462	2	1	12
		Ambient air, reduction in herbivory	0.210526	2	1	20
		Ambient air, reduction in herbivory	0	2	14	3
		Ambient air, reduction in herbivory	0	2	14	5
		Ambient air, reduction in herbivory	0	2	14	10
		Ambient air, reduction in herbivory	0.111111	2	14	12
		Ambient air, reduction in herbivory	0	2	14	20
		Ambient air, reduction in herbivory	0	2	18	3
		Ambient air, reduction in herbivory	0	2	18	5
		Ambient air, reduction in herbivory	0	2	18	10
		Ambient air, reduction in herbivory	0	2	18	12
		Ambient air, reduction in herbivory	0.142857	2	18	20
		Ambient air, reduction in herbivory	0	3	6	3
		Ambient air, reduction in herbivory	0	3	6	5
		Ambient air, reduction in herbivory	0	3	6	10
		Ambient air, reduction in herbivory	0	3	6	12
		Ambient air, reduction in herbivory	0	3	6	20
		Ambient air, reduction in herbivory	0.109091	3	16	3
		Ambient air, reduction in herbivory	0.025641	3	16	5
		Ambient air, reduction in herbivory	0	3	16	10
		Ambient air, reduction in herbivory	0.0833333	3	16	12
		Ambient air, reduction in herbivory	0.0185185	3	16	20
		Ambient air, reduction in herbivory	0	3	28	3
		Ambient air, reduction in herbivory	0	3	28	5
		Ambient air, reduction in herbivory	0.037037	3	28	10
		Ambient air, reduction in herbivory	0.0526316	3	28	12
		Ambient air, reduction in herbivory	0	3	28	20
		Ambient air, reduction in herbivory	0	4	12	3
		Ambient air, reduction in herbivory	0	4	12	5
		Ambient air, reduction in herbivory	0	4	12	10
		Ambient air, reduction in herbivory	0	4	12	10
		Ambient air, reduction in herbivory	0	4	12	12
		Ambient air, reduction in herbivory	0	4	12	12
		Ambient air, reduction in herbivory	0	4	12	20
		Ambient air, reduction in herbivory	0.142857	4	14	3
		Ambient air, reduction in herbivory	0	4	14	5
		Ambient air, reduction in herbivory	0	4	14	20
		Ambient air, reduction in herbivory	0	4	19	3
		Ambient air, reduction in herbivory	0	4	19	5
		Ambient air, reduction in herbivory	0	4	19	10
		Ambient air, reduction in herbivory	0	4	19	12
		Ambient air, reduction in herbivory	0	4	19	20
		Warmed, natural herbivory	1.77778	1	8	4
		Warmed, natural herbivory	0.25	1	8	8
		Warmed, natural herbivory	1.875	1	8	13
		Warmed, natural herbivory	0.8	1	8	15
		Warmed, natural herbivory	0.888889	1	8	18
		Warmed, natural herbivory	5.32258	1	11	4
		Warmed, natural herbivory	0.666667	1	11	8
		Warmed, natural herbivory	1	1	11	13
		Warmed, natural herbivory	1.28571	1	11	15
		Warmed, natural herbivory	6.75	1	11	18
		Warmed, natural herbivory	0.888889	1	12	4
		Warmed, natural herbivory	1	1	12	8
		Warmed, natural herbivory	4	1	12	13
		Warmed, natural herbivory	1.875	1	12	15
		Warmed, natural herbivory	0	1	12	18
		Warmed, natural herbivory	4.75	2	1	4
		Warmed, natural herbivory	3	2	1	8
		Warmed, natural herbivory	2.5	2	1	13
		Warmed, natural herbivory	10.6	2	1	15
		Warmed, natural herbivory	0.2	2	1	18
		Warmed, natural herbivory	0.2	2	14	4
		Warmed, natural herbivory	0.111111	2	14	8
		Warmed, natural herbivory	0.545455	2	14	13
		Warmed, natural herbivory	0	2	14	15
		Warmed, natural herbivory	0	2	14	18
		Warmed, natural herbivory	0.533333	2	18	4
		Warmed, natural herbivory	0	2	18	8
		Warmed, natural herbivory	0	2	18	13
		Warmed, natural herbivory	0.166667	2	18	15
		Warmed, natural herbivory	0.125	2	18	18
		Warmed, natural herbivory	0	3	6	4
		Warmed, natural herbivory	0	3	6	8
		Warmed, natural herbivory	0.0666667	3	6	13
		Warmed, natural herbivory	2.5	3	6	15
		Warmed, natural herbivory	1.08696	3	6	15
		Warmed, natural herbivory	0.771429	3	6	18
		Warmed, natural herbivory	0.294118	3	16	4
		Warmed, natural herbivory	0.0512821	3	16	8
		Warmed, natural herbivory	0.0869565	3	16	13
		Warmed, natural herbivory	0	3	16	15
		Warmed, natural herbivory	0.123077	3	16	18
		Warmed, natural herbivory	2.1129	3	28	4
		Warmed, natural herbivory	0.0204082	3	28	8
		Warmed, natural herbivory	0.20339	3	28	13
		Warmed, natural herbivory	0	3	28	15
		Warmed, natural herbivory	0.0149254	3	28	18
		Warmed, natural herbivory	0.3125	4	12	4
		Warmed, natural herbivory	0	4	12	8
		Warmed, natural herbivory	45.6	4	12	13
		Warmed, natural herbivory	5.81818	4	12	13
		Warmed, natural herbivory	0	4	12	15
		Warmed, natural herbivory	0	4	12	18
		Warmed, natural herbivory	0	4	14	4
		Warmed, natural herbivory	0	4	14	8
		Warmed, natural herbivory	0	4	14	18
		Warmed, natural herbivory	0	4	19	4
		Warmed, natural herbivory	0	4	19	8
		Warmed, natural herbivory	6	4	19	13
		Warmed, natural herbivory	0	4	19	15
		Warmed, natural herbivory	0	4	19	18
		Warmed, reduction in herbivory	0.181818	1	8	2
		Warmed, reduction in herbivory	0	1	8	6
		Warmed, reduction in herbivory	0.0769231	1	8	9
		Warmed, reduction in herbivory	0.384615	1	8	11
		Warmed, reduction in herbivory	0.533333	1	8	19
		Warmed, reduction in herbivory	0.555556	1	11	2
		Warmed, reduction in herbivory	0.212121	1	11	6
		Warmed, reduction in herbivory	0.8	1	11	9
		Warmed, reduction in herbivory	1.28571	1	11	11
		Warmed, reduction in herbivory	0.790698	1	11	19
		Warmed, reduction in herbivory	1.875	1	12	2
		Warmed, reduction in herbivory	0.25	1	12	6
		Warmed, reduction in herbivory	0	1	12	9
		Warmed, reduction in herbivory	2	1	12	11
		Warmed, reduction in herbivory	1.04348	2	1	2
		Warmed, reduction in herbivory	0.869565	2	1	6
		Warmed, reduction in herbivory	8.66667	2	1	9
		Warmed, reduction in herbivory	0.391304	2	1	11
		Warmed, reduction in herbivory	1.91304	2	1	19
		Warmed, reduction in herbivory	0.714286	2	14	2
		Warmed, reduction in herbivory	0.142857	2	14	9
		Warmed, reduction in herbivory	0.25	2	14	11
		Warmed, reduction in herbivory	0.125	2	14	19
		Warmed, reduction in herbivory	1.4	2	18	2
		Warmed, reduction in herbivory	0.333333	2	18	6
		Warmed, reduction in herbivory	0.0769231	2	18	9
		Warmed, reduction in herbivory	0.1	2	18	11
		Warmed, reduction in herbivory	0.1	2	18	19
		Warmed, reduction in herbivory	0	3	6	2
		Warmed, reduction in herbivory	0.0384615	3	6	6
		Warmed, reduction in herbivory	0.111111	3	6	9
		Warmed, reduction in herbivory	0	3	6	11
		Warmed, reduction in herbivory	0	3	6	19
		Warmed, reduction in herbivory	0.390244	3	16	2
		Warmed, reduction in herbivory	0	3	16	6
		Warmed, reduction in herbivory	0.882353	3	16	9
		Warmed, reduction in herbivory	0	3	16	11
		Warmed, reduction in herbivory	0.111111	3	16	19
		Warmed, reduction in herbivory	0	3	28	2
		Warmed, reduction in herbivory	0	3	28	6
		Warmed, reduction in herbivory	0	3	28	9
		Warmed, reduction in herbivory	0	3	28	11
		Warmed, reduction in herbivory	0.0512821	3	28	19
		Warmed, reduction in herbivory	0	4	12	2
		Warmed, reduction in herbivory	0	4	12	6
		Warmed, reduction in herbivory	0	4	12	9
		Warmed, reduction in herbivory	0	4	12	9
		Warmed, reduction in herbivory	1.71429	4	12	11
		Warmed, reduction in herbivory	0	4	12	19
		Warmed, reduction in herbivory	0	4	14	2
		Warmed, reduction in herbivory	0	4	14	6
		Warmed, reduction in herbivory	0	4	14	19
		Warmed, reduction in herbivory	0	4	19	2
		Warmed, reduction in herbivory	0	4	19	6
		Warmed, reduction in herbivory	0	4	19	9
		Warmed, reduction in herbivory	0	4	19	11
		Warmed, reduction in herbivory	0	4	19	19

## Sheet: Fig 2 e
	Figure 2 e	Note! Means in the figure are estimated marginal means produced by the fitted statistical model and may thus deviate from the means calculated directly from this raw data.
		The variables needed for statistical tests (e.g. soil layer, block, covariates) are also provided.
		Treatment	Organic soil, MBC (mg kg soil)	Mineral soil 0-5 cm, MBC (mg kg soil)	Mineral soil >5 cm, MBC (mg kg soil)	Plot						Plot	Vascular plant cover	Moss cover	Lichen cover	OM %	Block	Warming	Reduction in herbivory
		Ambient air, natural herbivory	3329.76	73.0368	10.9804	1						1	76.32	46.56	7.52	30.8176	1	0	0
		Ambient air, natural herbivory	3540.62	47.6727	12.0545	7						2	61.04	43.6	0.72	13.5934	1	1	1
		Ambient air, natural herbivory	2970.54	123.832	23.4371	14						3	56	45.68	2.96	8.69146	1	0	1
		Ambient air, natural herbivory	3810.54	85.4753	25.349	16						4	29.44	17.28	11.36	9.99133	1	1	0
		Ambient air, natural herbivory	3707.38	156.549	25.3554	17						5	69.84	20	1.52	17.3806	2	0	1
		Ambient air, reduction in herbivory	3147	147.492	18.0732	3						6	70.16	3.36	0	25.4131	2	1	1
		Ambient air, reduction in herbivory	3948.27	185.54	59.645	5						7	39.6	11.04	13.68	13.5214	2	0	0
		Ambient air, reduction in herbivory	3869.56	235.964		10						8	63.04	16.24	5.2	13.3071	2	1	0
		Ambient air, reduction in herbivory	3925.27	339.684	53.0504	12						9	52.64	14	15.2	10.7497	3	1	1
		Ambient air, reduction in herbivory	3411.97	296.595	111.351	20						10	39.6	64.96	2.96	24.7878	4	0	1
		Warmed, natural herbivory	3673.04	105.673	18.6742	4						11	75.12	36	0.16	12.3457	4	1	1
		Warmed, natural herbivory	4182.6	102.409	22.4331	8						12	49.2	9.84	16	10.1558	3	0	1
		Warmed, natural herbivory	3949.24	182.15	36.7068	13						13	62	38.4	0	17.8725	3	1	0
		Warmed, natural herbivory	3798.51	122.66	44.1813	15						14	54.8	8.56	23.28	17.1249	3	0	0
		Warmed, natural herbivory	4079.61	269.686	29.5403	18						15	70.56	32.8	0	22.0452	4	1	0
		Warmed, reduction in herbivory	3153.01	164.409	20.7727	2						16	54.88	15.12	0	28.3977	4	0	0
		Warmed, reduction in herbivory	3222.29	92.9508	14.8372	6						17	58.96	85.28	0.16	10.5393	5	0	0
		Warmed, reduction in herbivory	4044	229.331	28.5117	9						18	79.84	21.28	0	28.98	5	1	0
		Warmed, reduction in herbivory	3104.5	150.853	56.1924	11						19	83.28	19.52	0.48	15.6303	5	1	1
		Warmed, reduction in herbivory	4123.75	169.761	19.8369	19						20	61.68	61.44	9.52	38.3411	5	0	1

## Sheet: Fig 2 f
	Figure 2 f	Note! Means in the figure are estimated marginal means produced by the fitted statistical model and may thus deviate from the means calculated directly from this raw data.
		The variables needed for statistical tests (e.g. block, covariates) are also provided.
			Treatment	Year 2017, Total N (ug g-1 resin)	Year 2018, Total N (ug g-1 resin)	Plot				Plot	Vascular plant cover	Moss cover	Lichen cover	OM %	Block	Warming	Reduction in herbivory
			Ambient air, natural herbivory	54.236	14.7	1				1	76.32	46.56	7.52	30.8176	1	0	0
			Ambient air, natural herbivory	0	26.845	7				2	61.04	43.6	0.72	13.5934	1	1	1
			Ambient air, natural herbivory	3.136	1.33	14				3	56	45.68	2.96	8.69146	1	0	1
			Ambient air, natural herbivory	210.896	262.171	16				4	29.44	17.28	11.36	9.99133	1	1	0
			Ambient air, natural herbivory	0.756	15.4	17				5	69.84	20	1.52	17.3806	2	0	1
			Ambient air, reduction in herbivory	147	930.321	3				6	70.16	3.36	0	25.4131	2	1	1
			Ambient air, reduction in herbivory	57.736	22.071	5				7	39.6	11.04	13.68	13.5214	2	0	0
			Ambient air, reduction in herbivory	983.556	423.836	10				8	63.04	16.24	5.2	13.3071	2	1	0
			Ambient air, reduction in herbivory	0	2170.16	12				9	52.64	14	15.2	10.7497	3	1	1
			Ambient air, reduction in herbivory	64.106	140.056	20				10	39.6	64.96	2.96	24.7878	4	0	1
			Warmed, natural herbivory	1201.61	1285.96	4				11	75.12	36	0.16	12.3457	4	1	1
			Warmed, natural herbivory	16.296	16.226	8				12	49.2	9.84	16	10.1558	3	0	1
			Warmed, natural herbivory	336	222.975	13				13	62	38.4	0	17.8725	3	1	0
			Warmed, natural herbivory	14	91	15				14	54.8	8.56	23.28	17.1249	3	0	0
			Warmed, natural herbivory	46.326	98.686	18				15	70.56	32.8	0	22.0452	4	1	0
			Warmed, reduction in herbivory	48.216	287.349	2				16	54.88	15.12	0	28.3977	4	0	0
			Warmed, reduction in herbivory	28.616	545.706	6				17	58.96	85.28	0.16	10.5393	5	0	0
			Warmed, reduction in herbivory	28.756	55.762	9				18	79.84	21.28	0	28.98	5	1	0
			Warmed, reduction in herbivory	23.296	526.173	11				19	83.28	19.52	0.48	15.6303	5	1	1
			Warmed, reduction in herbivory	22.806	22.05	19				20	61.68	61.44	9.52	38.3411	5	0	1

## Sheet: Fig 2 g
	Figure 2 g	Note! Means in the figure are estimated marginal means produced by the fitted statistical model and may thus deviate from the means calculated directly from this raw data.
		The variables needed for statistical tests (e.g. birch species and genotype, block, covariates) are also provided.
		Treatment	Year 2017, relative height growth (cm cm-1)	Year 2018, relative height growth (cm cm-1)	Birch species	Genotype	Plot				Plot	Vascular plant cover	Moss cover	Lichen cover	OM%	Block	Warming	Reduction in herbivory
		Ambient air, natural herbivory	0.530612	0.918367	1	8	1				1	76.32	46.56	7.52	30.8176	1	0	0
		Ambient air, natural herbivory	0.787234	0.829787	1	8	7				2	61.04	43.6	0.72	13.5934	1	1	1
		Ambient air, natural herbivory	2	3.14286	1	8	14				3	56	45.68	2.96	8.69146	1	0	1
		Ambient air, natural herbivory	0.916667	2.33333	1	8	16				4	29.44	17.28	11.36	9.99133	1	1	0
		Ambient air, natural herbivory	0.875	1	1	8	17				5	69.84	20	1.52	17.3806	2	0	1
		Ambient air, natural herbivory	0.198795	0.192771	1	11	1				6	70.16	3.36	0	25.4131	2	1	1
		Ambient air, natural herbivory	0.226415	0.220126	1	11	7				7	39.6	11.04	13.68	13.5214	2	0	0
		Ambient air, natural herbivory	0.257143	0.628571	1	11	14				8	63.04	16.24	5.2	13.3071	2	1	0
		Ambient air, natural herbivory	0.391304	0.608696	1	11	16				9	52.64	14	15.2	10.7497	3	1	1
		Ambient air, natural herbivory	0.470588	-0.0588235	1	11	17				10	39.6	64.96	2.96	24.7878	4	0	1
		Ambient air, natural herbivory	1.81818	2.40909	1	12	1				11	75.12	36	0.16	12.3457	4	1	1
		Ambient air, natural herbivory	0.0357143	0.107143	1	12	7				12	49.2	9.84	16	10.1558	3	0	1
		Ambient air, natural herbivory	1.25	6.7	1	12	14				13	62	38.4	0	17.8725	3	1	0
		Ambient air, natural herbivory	1.44444	3.30556	1	12	16				14	54.8	8.56	23.28	17.1249	3	0	0
		Ambient air, natural herbivory	0.875	1.125	1	12	17				15	70.56	32.8	0	22.0452	4	1	0
		Ambient air, natural herbivory	0.475	0.575	2	1	1				16	54.88	15.12	0	28.3977	4	0	0
		Ambient air, natural herbivory	0.16185	0.300578	2	1	7				17	58.96	85.28	0.16	10.5393	5	0	0
		Ambient air, natural herbivory	0.0121212	0.230303	2	1	14				18	79.84	21.28	0	28.98	5	1	0
		Ambient air, natural herbivory	0.40625	1.04167	2	1	16				19	83.28	19.52	0.48	15.6303	5	1	1
		Ambient air, natural herbivory	0.118056	0.159722	2	1	17				20	61.68	61.44	9.52	38.3411	5	0	1
		Ambient air, natural herbivory	0.0416667	0.166667	2	14	1
		Ambient air, natural herbivory	0.590909	1.15909	2	14	7
		Ambient air, natural herbivory	0.407895	1.73684	2	14	14
		Ambient air, natural herbivory	0.8	2.58333	2	14	16
		Ambient air, natural herbivory	0.62069	1.67241	2	14	17
		Ambient air, natural herbivory	0.877551	0.959184	2	18	1
		Ambient air, natural herbivory	0.333333	0.393939	2	18	7
		Ambient air, natural herbivory	1.12195	2.80488	2	18	14
		Ambient air, natural herbivory	0.83871	1.29032	2	18	16
		Ambient air, natural herbivory	1.11111	1.44444	2	18	17
		Ambient air, natural herbivory	1.91667	2.20833	3	6	1
		Ambient air, natural herbivory	0.659574	0.914894	3	6	7
		Ambient air, natural herbivory	1.33333	2.45098	3	6	14
		Ambient air, natural herbivory	1	1.66667	3	6	16
		Ambient air, natural herbivory	0.862069	1.41379	3	6	17
		Ambient air, natural herbivory	0.941176	1.31373	3	16	1
		Ambient air, natural herbivory	0.54321	0.580247	3	16	7
		Ambient air, natural herbivory	0.915493	1.29577	3	16	14
		Ambient air, natural herbivory	0.825581	1.04651	3	16	16
		Ambient air, natural herbivory	1.01282	1.11538	3	16	17
		Ambient air, natural herbivory	0.241935	0.241935	3	28	1
		Ambient air, natural herbivory	-0.119497	0.169811	3	28	7
		Ambient air, natural herbivory	0.673913	0.73913	3	28	14
		Ambient air, natural herbivory	0.322581	0.306452	3	28	16
		Ambient air, natural herbivory	0.63	0.66	3	28	17
		Ambient air, natural herbivory	1	1.04762	4	12	1
		Ambient air, natural herbivory	0.64	0.6	4	12	7
		Ambient air, natural herbivory	1.42898	1.59091	4	12	14
		Ambient air, natural herbivory	-0.0588235	0.117647	4	12	14
		Ambient air, natural herbivory	0.4	0.25	4	12	16
		Ambient air, natural herbivory	0.565341	2.02273	4	12	16
		Ambient air, natural herbivory	1.64286	2.07143	4	12	17
		Ambient air, natural herbivory	1.63636	2.72727	4	14	1
		Ambient air, natural herbivory	-0.3	-0.133333	4	14	7
		Ambient air, natural herbivory	1.53333	2.13333	4	14	17
		Ambient air, natural herbivory	0.916667	1.125	4	19	1
		Ambient air, natural herbivory	0		4	19	7
		Ambient air, natural herbivory	1.15789	0.947368	4	19	17
		Ambient air, natural herbivory	0.25	0.625	4	19	16
		Ambient air, reduction in herbivory	1.86154	3.23077	1	8	3
		Ambient air, reduction in herbivory	7.04348	16.4348	1	8	5
		Ambient air, reduction in herbivory	0.907692	1.53846	1	8	10
		Ambient air, reduction in herbivory	1.69697	3.84848	1	8	12
		Ambient air, reduction in herbivory	0.875	1.59375	1	8	20
		Ambient air, reduction in herbivory	0.473054	0.748503	1	11	3
		Ambient air, reduction in herbivory	0.766423	0.985401	1	11	5
		Ambient air, reduction in herbivory	0.137546	0.208178	1	11	10
		Ambient air, reduction in herbivory	1.28	1.432	1	11	12
		Ambient air, reduction in herbivory	0.729032	2.25806	1	11	20
		Ambient air, reduction in herbivory	1.23404	1.68085	1	12	3
		Ambient air, reduction in herbivory	1.70833	2.04167	1	12	5
		Ambient air, reduction in herbivory	-0.288889	0.711111	1	12	10
		Ambient air, reduction in herbivory	-0.172414	0.827586	1	12	12
		Ambient air, reduction in herbivory	0.576923	0.769231	1	12	20
		Ambient air, reduction in herbivory	0.5	1.26136	2	1	3
		Ambient air, reduction in herbivory	0.336364	0.1	2	1	5
		Ambient air, reduction in herbivory	0.36	1.00571	2	1	10
		Ambient air, reduction in herbivory	0.392157	1.46078	2	1	12
		Ambient air, reduction in herbivory	0.175758	1.36364	2	1	20
		Ambient air, reduction in herbivory	1.97436	3	2	14	3
		Ambient air, reduction in herbivory	7.28571	10.5	2	14	5
		Ambient air, reduction in herbivory	3.30769	5.94872	2	14	10
		Ambient air, reduction in herbivory	0.486486	1.48649	2	14	12
		Ambient air, reduction in herbivory	0.72549	1.39216	2	14	20
		Ambient air, reduction in herbivory	1.76667	2.4	2	18	3
		Ambient air, reduction in herbivory	2.91304	4.17391	2	18	5
		Ambient air, reduction in herbivory	2.66667	6.77778	2	18	10
		Ambient air, reduction in herbivory	0.264706	1.29412	2	18	12
		Ambient air, reduction in herbivory	1.26471	2.44118	2	18	20
		Ambient air, reduction in herbivory	0.965517	0.189655	3	6	3
		Ambient air, reduction in herbivory	0.734694	1.65306	3	6	5
		Ambient air, reduction in herbivory	1.1831	1.77465	3	6	10
		Ambient air, reduction in herbivory	1.07692	1.69231	3	6	12
		Ambient air, reduction in herbivory	0.701754	1.03509	3	6	20
		Ambient air, reduction in herbivory	0.782178	1.18812	3	16	3
		Ambient air, reduction in herbivory	0.515152	0.676768	3	16	5
		Ambient air, reduction in herbivory	1.29688	1.71875	3	16	10
		Ambient air, reduction in herbivory	0.919355	1.67742	3	16	12
		Ambient air, reduction in herbivory	0.92	1.17333	3	16	20
		Ambient air, reduction in herbivory	0.871795	0.910256	3	28	3
		Ambient air, reduction in herbivory	2.94286	4.14286	3	28	5
		Ambient air, reduction in herbivory	0.630769	1.70769	3	28	10
		Ambient air, reduction in herbivory	0.417323	0.488189	3	28	12
		Ambient air, reduction in herbivory	0.731707	1.41463	3	28	20
		Ambient air, reduction in herbivory	1.20833	1.33333	4	12	3
		Ambient air, reduction in herbivory	-0.702703	-0.581081	4	12	5
		Ambient air, reduction in herbivory	1.05882	1.05882	4	12	10
		Ambient air, reduction in herbivory	2.13068	2.77841	4	12	10
		Ambient air, reduction in herbivory	0.923077	2.53846	4	12	12
		Ambient air, reduction in herbivory	0.619318	1.15909	4	12	12
		Ambient air, reduction in herbivory	1.8	3.73333	4	12	20
		Ambient air, reduction in herbivory	3.58824	7.05882	4	14	3
		Ambient air, reduction in herbivory	-0.219512	0.414634	4	14	5
		Ambient air, reduction in herbivory	0.789474	0.684211	4	14	20
		Ambient air, reduction in herbivory	0.142857	0.571429	4	19	3
		Ambient air, reduction in herbivory	1.41176	6.41176	4	19	5
		Ambient air, reduction in herbivory	1.14286	1.28571	4	19	10
		Ambient air, reduction in herbivory	1.08333	2.5	4	19	12
		Ambient air, reduction in herbivory	0.733333	0.833333	4	19	20
		Warmed, natural herbivory	0.545455	2.79545	1	8	4
		Warmed, natural herbivory	1.19149	1.17021	1	8	8
		Warmed, natural herbivory	1.62	3.9	1	8	13
		Warmed, natural herbivory	0.806452	1.5	1	8	15
		Warmed, natural herbivory	2.26923	3.82692	1	8	18
		Warmed, natural herbivory	0.245614	2.80702	1	11	4
		Warmed, natural herbivory	0	0.0487805	1	11	8
		Warmed, natural herbivory	0.0810811	0.027027	1	11	13
		Warmed, natural herbivory	0.0542636	0.341085	1	11	15
		Warmed, natural herbivory	0.372414	0.558621	1	11	18
		Warmed, natural herbivory	1.5	6.94118	1	12	4
		Warmed, natural herbivory	0.814815	0.666667	1	12	8
		Warmed, natural herbivory	0.727273	0.909091	1	12	13
		Warmed, natural herbivory	0.73913	0.753623	1	12	15
		Warmed, natural herbivory	1.37288	2.50847	1	12	18
		Warmed, natural herbivory	0.572254	2.78613	2	1	4
		Warmed, natural herbivory	0.0866142	0.165354	2	1	8
		Warmed, natural herbivory	0.127072	0.458564	2	1	13
		Warmed, natural herbivory	0.653846	0.628205	2	1	15
		Warmed, natural herbivory	0.253846	0.276923	2	1	18
		Warmed, natural herbivory	1.10204	2.63265	2	14	4
		Warmed, natural herbivory	0.702128	0.893617	2	14	8
		Warmed, natural herbivory	0.733333	1.66667	2	14	13
		Warmed, natural herbivory	1.83871	1.22581	2	14	15
		Warmed, natural herbivory	1.75926	3.2037	2	14	18
		Warmed, natural herbivory	0.714286	6.2381	2	18	4
		Warmed, natural herbivory	5.63636	7.45455	2	18	8
		Warmed, natural herbivory	1.44118	1.44118	2	18	13
		Warmed, natural herbivory	2.1	2	2	18	15
		Warmed, natural herbivory	1.48148	2.81481	2	18	18
		Warmed, natural herbivory	1.32143	3.41071	3	6	4
		Warmed, natural herbivory	1.51724	0.655172	3	6	8
		Warmed, natural herbivory	0.916667	1.68333	3	6	13
		Warmed, natural herbivory	1.31343	2.1194	3	6	15
		Warmed, natural herbivory	0.447485	0.500441	3	6	15
		Warmed, natural herbivory	2.36538	3.80769	3	6	18
		Warmed, natural herbivory	0.851064	1.95745	3	16	4
		Warmed, natural herbivory	1.41892	1.89189	3	16	8
		Warmed, natural herbivory	1	1.31034	3	16	13
		Warmed, natural herbivory	1.30769	1.46154	3	16	15
		Warmed, natural herbivory	1.3125	2.175	3	16	18
		Warmed, natural herbivory	0.27193	0.789474	3	28	4
		Warmed, natural herbivory	0.77551	0.979592	3	28	8
		Warmed, natural herbivory	0.221053	0.326316	3	28	13
		Warmed, natural herbivory	0.84507	0.84507	3	28	15
		Warmed, natural herbivory	0.643478	0.730435	3	28	18
		Warmed, natural herbivory	0.5	0.923077	4	12	4
		Warmed, natural herbivory	1.14286	1.28571	4	12	8
		Warmed, natural herbivory	1.10511	1.53693	4	12	13
		Warmed, natural herbivory	1	1.17647	4	12	13
		Warmed, natural herbivory	1.06667	1.33333	4	12	15
		Warmed, natural herbivory	1.66667	2	4	12	18
		Warmed, natural herbivory	0.6	2.84	4	14	4
		Warmed, natural herbivory	0.368421	0.684211	4	14	8
		Warmed, natural herbivory	0.5625	0.6875	4	14	18
		Warmed, natural herbivory	0.888889	3.22222	4	19	4
		Warmed, natural herbivory	1.86667	1.93333	4	19	8
		Warmed, natural herbivory	2.08333	2.16667	4	19	13
		Warmed, natural herbivory	2.07692	1.96154	4	19	15
		Warmed, natural herbivory	0.681818	1.04545	4	19	18
		Warmed, reduction in herbivory	4.97727	10.6818	1	8	2
		Warmed, reduction in herbivory	3.48718	8.61538	1	8	6
		Warmed, reduction in herbivory	2.52632	4.18421	1	8	9
		Warmed, reduction in herbivory	3.25	7.45	1	8	11
		Warmed, reduction in herbivory	1.13333	3.04	1	8	19
		Warmed, reduction in herbivory	0.659574	0.670213	1	11	2
		Warmed, reduction in herbivory	0.508876	1.29586	1	11	6
		Warmed, reduction in herbivory	3.48438	4.89062	1	11	9
		Warmed, reduction in herbivory	0.588235	1.85294	1	11	11
		Warmed, reduction in herbivory	0.167832	0.41958	1	11	19
		Warmed, reduction in herbivory	6.14286	14.8571	1	12	2
		Warmed, reduction in herbivory	1.77778	5.13889	1	12	6
		Warmed, reduction in herbivory	0.770833	0.895833	1	12	9
		Warmed, reduction in herbivory	0.942857	1.14286	1	12	11
		Warmed, reduction in herbivory	-0.314286		1	12	19
		Warmed, reduction in herbivory	1.06897	6.21839	2	1	2
		Warmed, reduction in herbivory	0.535714	1.72143	2	1	6
		Warmed, reduction in herbivory	0.12426	0.443787	2	1	9
		Warmed, reduction in herbivory	0.428571	0.990476	2	1	11
		Warmed, reduction in herbivory	0.175532	0.117021	2	1	19
		Warmed, reduction in herbivory	0.4	3.55556	2	14	2
		Warmed, reduction in herbivory	2.12821	3.89744	2	14	9
		Warmed, reduction in herbivory	0.923077	1.71795	2	14	11
		Warmed, reduction in herbivory	1.45946	1.54054	2	14	19
		Warmed, reduction in herbivory	0.333333		2	14	6
		Warmed, reduction in herbivory	1.83333	4.29167	2	18	2
		Warmed, reduction in herbivory	2.89474	6.84211	2	18	6
		Warmed, reduction in herbivory	0.5625	2.71875	2	18	9
		Warmed, reduction in herbivory	1.2	2.83333	2	18	11
		Warmed, reduction in herbivory	2.72	5.04	2	18	19
		Warmed, reduction in herbivory	0.802817	0.816901	3	6	2
		Warmed, reduction in herbivory	2.14545	3.94545	3	6	6
		Warmed, reduction in herbivory	0.507937	0.650794	3	6	9
		Warmed, reduction in herbivory	2.2963	3.64815	3	6	11
		Warmed, reduction in herbivory	1.73469	2.20408	3	6	19
		Warmed, reduction in herbivory	0.912281	1	3	16	2
		Warmed, reduction in herbivory	1.10145	1.55072	3	16	6
		Warmed, reduction in herbivory	0.864198	0.901235	3	16	9
		Warmed, reduction in herbivory	1.13924	1.50633	3	16	11
		Warmed, reduction in herbivory	1.11111	1.14444	3	16	19
		Warmed, reduction in herbivory	0.414414	1.93694	3	28	2
		Warmed, reduction in herbivory	0.340909	0.857955	3	28	6
		Warmed, reduction in herbivory	1.70175	1.66667	3	28	9
		Warmed, reduction in herbivory	0.797753	1.06742	3	28	11
		Warmed, reduction in herbivory	1.2029	1.50725	3	28	19
		Warmed, reduction in herbivory	0.444444	1.81481	4	12	2
		Warmed, reduction in herbivory	1.31579	2.15789	4	12	6
		Warmed, reduction in herbivory	-0.173913	0	4	12	9
		Warmed, reduction in herbivory	0.0795455	0.133523	4	12	9
		Warmed, reduction in herbivory	0.785714	0.785714	4	12	11
		Warmed, reduction in herbivory	3.5625	5.4375	4	12	19
		Warmed, reduction in herbivory	0.0255682		4	12	11
		Warmed, reduction in herbivory	0.0769231	0.153846	4	14	2
		Warmed, reduction in herbivory	2.26316	8.52632	4	14	6
		Warmed, reduction in herbivory	1	2.10714	4	14	19
		Warmed, reduction in herbivory	1.88889	4.77778	4	19	2
		Warmed, reduction in herbivory	0.451613	2.09677	4	19	6
		Warmed, reduction in herbivory	0.5	0.5	4	19	9
		Warmed, reduction in herbivory	2.33333	2.16667	4	19	11
		Warmed, reduction in herbivory	1.75	1.85	4	19	19

[truncated: 14 more sheets: Fig 3 a, Fig 3 b, Fig 3 c, Fig 3 d, Suppl. Fig 1, Suppl. Fig 2 a, Suppl. Fig 2 b, Suppl. Fig 3, Suppl. Fig 4, Suppl. Fig 5, Suppl. Fig 6, Supplementary Table 2 , Supplementary Table 8, MBC insecticide test]
